# Supplementary material for: Gallstone Formation Follows a Different Trajectory in Bariatric Patients Compared to Nonbariatric Patients
Source: Metabolites. 2021 Oct 5;11(10):682. doi: 10.3390/metabo11100682 (PMC8541369; doi:10.3390/metabo11100682)
Supplement: Supplementary file 1 [file metabolites-11-00682-s001.zip]

Archive with 3 entries (3 files):
- Supplemental Figure S1.pdf
- Supplemental Figure S2.pdf
- Supplemental Table S1.xlsx
