# Supplementary material for: Gallstone Formation Follows a Different Trajectory in Bariatric Patients Compared to Nonbariatric Patients
Source: Metabolites. 2021 Oct 5;11(10):682. doi: 10.3390/metabo11100682 (PMC8541369; doi:10.3390/metabo11100682)
Supplement: Supplementary file 1 [file metabolites-11-00682-s001.zip › Supplemental Table S1.xlsx]

## Sheet: Statistics
Metabolite	BAR_sample_103	BAR_sample_104	BAR_sample_108	BAR_sample_110	BAR_sample_111	BAR_sample_113	BAR_sample_115	BAR_sample_118	BAR_sample_120	BAR_sample_123	BAR_sample_128	BAR_sample_130	BAR_sample_131	BAR_sample_134	BAR_sample_136	BAR_sample_142	BAR_sample_143	BAR_sample_144	non-BAR_sample_203	non-BAR_sample_215	non-BAR_sample_221	non-BAR_sample_226	non-BAR_sample_232	non-BAR_sample_234	non-BAR_sample_235	non-BAR_sample_236	non-BAR_sample_237	non-BAR_sample_240	non-BAR_sample_241	non-BAR_sample_243	non-BAR_sample_251	non-BAR_sample_253	non-BAR_sample_257	non-BAR_sample_260	non-BAR_sample_265	P_Value	HOLM	BONFERRONI	FDR	VIP_score	Fold_change	Log2_fold_change
CE(13:0)	308.167	374.25	338.064	274.981	361.777	331.872	359.419	303.675	311.251	294.584	448.65	383.915	301.527	364.189	301.993	329.362	274.887	270.821	281.549	298.343	278.408	338.403	351.46	321.352	346.011	335.967	335.534	393.208	331.034	397.314	273.916	306.048	344.652	318.05	341.892	0.964159	1	1	0.979828	0.543934	0.998106	-0.00273449
CE(14:0)	154.234	84.6991	123.118	90.7181	68.2734	177.975	52.9196	72.5133	134.551	52.3116	40.8694	244.458	61.1016	121.819	73.0224	168.745	49.3651	38.0446	140.672	93.0849	27.3691	121.926	193.01	161.348	155.843	126.846	128.444	264.227	121.972	254.893	17.9414	156.719	73.9817	54.3655	102.25	0.189024	1	1	0.403343	0.732957	1.28488	0.361629
CE(14:1)	89.6206	55.7494	46.3198	39.6581	23.3728	37.698	12.4171	28.1737	75.839	12.0095	8.52513	157.342	25.3058	79.3983	31.2986	67.0116	17.8474	12.9417	127.609	44.3441	7.55901	45.8151	135.755	75.8929	65.2534	74.3319	87.0975	135.243	81.8756	100.196	3.92443	105.956	20.3521	5.47318	38.5258	0.119067	1	1	0.318284	0.777145	1.4907	0.575986
CE(14:2)	5.86491	1.6705	2.44715	0.463307	0.899957	1.72382	1.19794	1.38899	1.8113	0.599317	0.118138	3.96851	1.44037	2.80059	1.65999	3.44827	0.590846	1.12033	7.32374	1.98464	1.44336	1.41714	3.9156	4.92017	3.51605	1.83776	3.09516	5.4396	3.79142	7.64865	0	6.40316	1.16046	0	1.36904	0.0478689	1	1	0.193801	0.992352	1.7618	0.817052
CE(15:0)	67.7276	67.272	57.0739	53.6067	30.1324	88.6315	24.0136	34.7574	56.61	20.1849	12.0365	138.478	36.9959	94.5121	42.8361	52.3008	33.6897	28.6431	128.269	48.5359	8.98976	81.6835	69.4906	65.0346	43.608	88.6625	67.2325	100.445	72.0307	132.231	14.4867	46.0209	17.8476	45.1412	46.306	0.335636	1	1	0.542272	0.925453	1.21267	0.278193
CE(15:1)	40.5723	59.4216	40.4471	34.0517	16.8684	25.5388	9.94312	21.9422	29.4265	7.47078	6.52162	153.01	23.4533	83.8505	25.7681	18.146	17.7911	22.344	132.146	32.3411	16.0458	32.7449	61.6892	23.3402	27.4846	70.6656	48.6287	55.0843	38.7896	70.0352	8.51691	24.1779	12.852	5.62184	21.5147	0.675497	1	1	0.820775	0.720307	1.13386	0.181242
CE(16:0)	708.296	990.147	647.741	440.534	306.586	1484.33	305.624	476.685	978.807	450.405	253.319	2157.44	1119.47	1339.68	602.211	977.528	642.816	265.775	2769.79	577.426	28.3267	2707.95	3712.77	4218.94	1219.7	790.196	4403.24	7010.4	2024.38	4808.02	50.356	964.887	819.992	2538.51	1349.98	0.00474661	1	1	0.0714013	1.43648	2.99331	1.58174
CE(16:1)	2090.16	2300.91	1433.26	813.924	593.004	2092.03	401.91	1133.92	1983.98	293.662	344.9	5568.5	1061.38	1555.1	586.575	3011.37	656.738	295.506	2825.91	1811.03	80.3501	1899.79	5279.56	4403.88	3009.55	1483.94	4106.71	8021.37	2664.46	4637.14	79.1917	2778.91	1115.82	1108.54	1908.38	0.0310615	1	1	0.156258	1.07075	1.90686	0.9312
CE(16:2)	62.7323	100.591	46.4079	33.5655	27.4194	69.4924	16.1716	31.9238	92.3367	22.983	11.4129	186.409	39.9554	92.196	42.0587	88.5959	18.6319	14.198	175.266	40.6941	4.23251	187.548	204.591	179.417	115.112	62.3319	297.446	344.112	116.7	194.698	5.62605	107.703	51.4203	36.5049	53.2037	0.0110888	1	1	0.0949798	1.2823	2.31139	1.20876
CE(16:3)	13.2352	37.3028	9.13493	1.21194	5.87722	22.735	4.24653	10.4169	26.9283	6.13942	3.80404	42.1117	8.62655	18.5959	10.9841	20.658	3.73171	1.38633	62.1744	10.3775	0	78.5627	51.1748	75.5466	35.9274	7.11083	135.391	180.183	39.7161	106.498	0	36.7394	17.1554	11.5954	20.9188	0.00856055	1	1	0.0873526	1.36557	3.72357	1.89669
CE(17:0)	41.5616	74.5406	39.5068	38.2508	16.8263	142.532	13.2103	35.9254	57.086	23.1531	16.7995	174.356	47.2864	110.277	31.7373	78.0798	27.3262	22.8123	170.197	35.5837	8.06839	282.801	252.158	227.588	67.5246	70.5626	299.415	402.232	161.349	379.594	6.61418	43.0862	38.9645	146.265	78.0201	0.00606856	1	1	0.0798682	1.37535	2.85199	1.51197
CE(17:1)	1066.75	848.654	1072.61	1922.52	781.961	1354.96	708.314	1064.73	955.223	1119.7	610.576	1043.58	891.568	935.176	1085.61	961.041	1154.36	1212.06	1123.99	1101.64	1319.61	945.878	1035.08	1070.64	977.284	1082.16	921.057	1208.21	793.736	1039.01	1255.51	1039	924.779	662.826	846.762	0.766657	1	1	0.887334	0.148905	0.977551	-0.0327557
CE(17:2)	25.809	29.644	21.3733	15.6907	11.673	27.6035	8.07307	12.813	32.9248	13.0528	8.2268	58.2944	16.0125	29.6486	20.2618	26.1882	10.2304	11.0788	60.7502	16.9841	14.7414	67.8278	118.947	86.3624	39.987	19.55	96.8604	176.206	39.4443	75.1912	10.2984	43.1824	18.4842	19.307	33.7507	0.00702943	1	1	0.0810916	1.42969	2.62295	1.39119
CE(17:3)	1.58916	2.49153	1.33214	0.563192	1.05215	0.891569	0.910597	0.489548	3.80614	0.99156	0.329949	8.4899	0.583404	3.54678	1.89726	2.69938	0.363243	0.173868	10.4351	1.57402	0.16824	6.66404	10.7257	7.04536	3.70341	2.49076	13.3574	25.7571	3.66976	5.1806	0	5.98474	1.39046	0	1.66822	0.0227841	1	1	0.132466	1.21201	3.28204	1.71459
CE(18:0)	74.4873	543.63	81.9804	51.5702	34.7245	958.068	38.8819	113.265	137.985	46.9132	81.1462	682.64	116.224	233.312	59.4709	266.982	43.4257	72.9718	474.824	63.3403	10.6229	1177.71	1019.04	1198.01	158.587	142.023	1667.9	2031.84	894.891	1765.47	28.6777	97.7795	135.623	827.677	293.914	0.00925389	1	1	0.0925389	1.30434	3.48934	1.80296
CE(18:1)	5024.95	25872.2	4531.1	2951.24	2369.24	36444.5	2899.42	5060.11	9743.86	2346.46	1798.87	36079	7640.65	11357.9	3341.79	17134.1	2702.11	1132.81	26324	2931.34	126.532	32482.9	50358.2	51959.5	10394.5	5605.34	47389.9	63107.4	23603.2	45948.3	285.255	7362.11	7695.84	18243.1	13897.1	0.0210991	1	1	0.12559	1.1441	2.41942	1.27466
CE(18:2)	28254.3	34269.6	26627.5	14642.1	19810.9	15070.8	15527.3	12482.9	48650.5	20095.7	8318.95	77881.7	39819.3	54440.9	32794.9	32443.7	17459.5	4333.33	120871	15258.9	317.086	132189	215409	209737	65554.6	28280.9	210816	260355	83568.8	145257	421.008	44032.5	47319.8	57382.5	51973.1	0.00287761	1	1	0.0545058	1.57754	3.55537	1.83
CE(18:3)	1818.09	1770.99	1962.42	748.708	1410.3	1181.22	753.601	590.681	3051.15	634.57	470.713	4592.29	1208.33	1719.37	3073.66	3948.28	476.062	147.388	10601.6	978.139	20.1363	4583.62	13256.7	13394.1	5717.09	1822.5	19108.6	29560.6	3487.76	6299.31	21.8205	5750.8	3358.27	1352.44	3401.18	0.0102688	1	1	0.0949798	1.43612	4.39589	2.13616
CE(18:4)	44.4628	17.5002	41.0299	17.386	34.67	7.72598	10.4287	10.4627	62.5049	8.48049	6.85238	61.5211	9.14644	25.6326	52.3095	93.4474	4.31784	1.28327	307.999	20.3586	0.205189	133.128	228.87	209.539	166.714	24.1487	294.562	906.898	44.1187	61.6688	0	285.277	78.069	13.4155	84.561	0.0183372	1	1	0.117601	1.4019	5.94652	2.57205
CE(19:0)	15.4766	35.5789	14.2038	13.6812	6.41247	65.553	6.05621	13.8568	18.4784	8.46523	7.84139	45.944	15.6742	32.4851	10.958	24.0628	8.48046	11.9453	62.1424	13.0714	4.53332	120.499	77.0476	87.9913	21.5965	25.2354	115.276	117.975	77.329	131.843	6.27503	14.2652	20.9694	57.1978	29.3492	0.00344604	1	1	0.0594145	1.46498	2.92942	1.55062
CE(19:1)	104.438	424.305	100.697	94.1713	48.3437	672.955	53.7919	104.183	174.445	54.4388	36.4306	556.802	121.951	226.016	80.7073	282.853	64.757	47.7498	495.349	75.7951	14.2192	606.872	546.027	662.541	190.677	146.167	618.745	995.363	405.42	702.798	14.6881	124.112	178.591	247.461	268.574	0.0283609	1	1	0.149268	1.08657	2.05095	1.03629
CE(19:2)	349.043	522.361	402.286	375.363	239.796	571.921	225.541	258.673	487.544	362.529	140.834	699.416	402.024	522.479	491.809	490.632	307.02	159.768	1310.2	277.494	15.9136	1063.17	1042.11	1510.57	631.318	411.937	1193.85	2309.45	595.954	940.922	24.1486	490.292	640.835	372.927	724.204	0.0114188	1	1	0.0949798	1.32231	2.04774	1.03403
CE(19:3)	75.813	94.8506	94.0561	41.5886	53.7797	93.1289	36.8799	32.5327	106.659	46.8506	26.4103	142.277	52.294	73.923	149.706	145.6	29.8621	15.7527	415.688	46.7754	2.40462	171.321	252.541	361.97	190.926	80.4719	337.893	716.813	138.26	204.723	4.64789	198.258	180.169	50.9857	169.207	0.00714432	1	1	0.0810916	1.48361	2.84329	1.50756
CE(19:4)	3.489	6.07567	2.32694	2.29567	3.95709	2.47722	1.60541	2.13935	9.12297	2.05948	1.06307	11.4259	2.46664	8.51729	7.78533	9.13254	1.50741	0	42.1114	2.93651	0	25.7859	31.4378	28.6634	18.3026	2.62151	57.2846	119.097	14.8055	22.9497	0.244177	22.0278	14.759	1.0616	11.6665	0.0115054	1	1	0.0949798	1.41921	5.68403	2.50691
CE(20:0)	17.1964	80.7375	14.6755	15.9745	6.83432	79.6855	5.87671	27.1625	17.105	3.6285	7.57561	73.6166	13.5323	43.3724	9.45149	19.9031	7.53679	12.3636	88.9431	14.2803	6.49284	293.918	113.661	90.8796	26.7086	32.1849	264.608	184.665	213.521	264.462	8.54662	8.24628	35.0744	137.644	33.3856	0.00475541	1	1	0.0714013	1.44062	4.21744	2.07637
CE(20:1)	57.2401	1276.75	64.7436	62.1583	26.1647	1444.9	60.6464	239.617	159.636	20.4932	40.1952	1368.04	63.3565	297.174	42.7583	481.157	32.8783	38.6612	532.088	68.3834	15.5682	1928.13	753.791	752.105	187.219	121.299	1651	1751.01	1245.88	1606.7	26.2229	56.8364	189.941	492.647	287.381	0.0818821	1	1	0.263415	0.902852	2.13837	1.09651
CE(20:2)	87.8284	1802.12	101.418	64.3914	36.4457	1520.66	70.7142	276.602	208.87	52.1715	93.8879	1275.17	101.339	413.044	120.957	496.487	48.0515	56.0994	732.333	97.051	24.4163	3044.38	1301.72	1363.96	338.034	166.297	2678.89	2936.95	1208.6	2361.27	38.4281	111.411	268.157	784.011	476.035	0.029055	1	1	0.150544	1.09078	2.78143	1.47583
CE(20:3)	930.252	3749.51	488.689	321.524	310.669	2667.15	293.39	1241.52	1129.16	329.407	630.365	4436.27	889.628	1492.59	596.111	1530.55	247.147	232.504	4519.57	549.026	25.81	8441.88	10783.4	7908.07	2233.5	765.764	17914.5	14153.9	2912.64	11648.5	81.5791	1232.29	1079.49	3057.62	3099.71	0.00746028	1	1	0.0819811	1.38039	4.44894	2.15346
CE(20:4)	4838.9	7814.27	3541.05	2479.94	2251.93	3317.18	2302.32	2863.29	6245.68	3492.38	1617	17067.7	6331.16	11500.7	2898.11	5073.62	3209.44	1130.22	30451.7	3034.74	46.214	30112.6	59987.1	61254.1	11010.9	3949.17	74648.2	53608.7	16224.6	32959.6	103.928	6210.49	6027	13519.1	15511.5	0.00400321	1	1	0.0645678	1.54577	5.03878	2.33308
CE(20:5)	625.553	488.128	787.498	348.859	305.819	357.09	265.518	179.652	1066.28	359.388	130.074	1456.22	354.077	1124.96	351.005	1811.35	181.223	111.037	6333.88	290.562	9.2934	7752.63	6135.78	5635.53	2059.4	453.394	7383.73	13433.4	2108.17	2812.5	13.7791	1627.04	585.731	406.923	1398.94	0.00639481	1	1	0.0798682	1.49738	6.00543	2.58627
CE(21:0)	17.3602	26.3744	12.7379	17.7123	7.27314	17.8568	4.0318	10.8707	12.653	3.74468	3.91182	50.194	11.4436	35.4854	10.4558	7.40036	7.7149	9.4118	63.5252	10.8571	4.59884	54.8345	35.3314	27.6092	12.2351	33.1477	59.5714	36.4711	47.3511	74.1712	5.245	7.09668	11.1736	23.3401	20.9825	0.0133698	1	1	0.104452	1.23486	2.09492	1.06689
CE(22:0)	19.2792	68.6847	14.2002	15.5575	7.2054	55.5676	5.72474	24.9302	18.6091	4.59018	14.4634	72.6152	13.4744	42.1141	11.2751	14.0757	9.33615	15.0806	88.1821	15.4873	4.72797	243.857	97.4666	80.5882	19.6535	41.8967	403.42	176.722	155.787	408.907	11.509	8.26515	28.4949	136.785	30.9417	0.010691	1	1	0.0949798	1.30879	4.84451	2.27635
CE(22:1)	29.431	614.783	31.978	27.9815	13.96	654.574	27.7537	121.089	78.4908	9.37946	17.1849	691.244	29.2415	139.767	17.598	216.05	16.0788	20.1003	260.08	31.481	7.57212	1078.39	346.285	345.652	86.7504	69.9286	1007.77	797.728	694.82	972.518	15.6323	22.125	104.633	285.683	97.7862	0.0615638	1	1	0.21754	0.962113	2.39091	1.25756
CE(22:2)	18.7969	384.093	20.3773	17.5385	8.6254	316.471	13.1957	64.3338	49.2056	9.07267	14.2168	269.65	17.706	85.5514	14.9026	101.227	11.8165	12.4282	137.324	20.1279	5.00194	746.878	214.015	224.154	65.0368	40.8661	714.756	497.167	285.869	605.98	7.55735	14.8405	56.7829	221.905	60.0266	0.0360542	1	1	0.166996	1.06014	2.90285	1.53747
CE(22:3)	28.7828	320.053	26.7788	25.4806	11.7699	232.881	11.7698	85.2334	40.096	8.39128	24.7631	299.087	19.9072	85.7248	15.9545	83.2293	14.1251	18.0004	189.487	23.4772	6.04397	512.432	186.187	151.393	58.2391	54.3492	581.648	394.632	177.289	736.812	10.5714	13.663	32.1747	128.075	99.8404	0.0503686	1	1	0.200488	1.04889	2.62845	1.39421
CE(22:4)	58.5054	1166.17	66.9163	23.9869	35.0648	995.614	32.2452	307.179	125.587	36.4797	86.0406	819.696	44.2982	229.42	30.1731	213.959	25.9638	22.5824	588.795	61.1095	6.26883	2195.07	798.661	981.856	219.197	74.6819	1814.58	1453.62	821.837	2620.04	15.9137	42.3739	138.188	657.795	410.434	0.0246796	1	1	0.137875	1.14338	3.16195	1.66082
CE(22:5)	80.2795	537.997	55.4035	31.0275	30.6939	485.903	51.3617	148.01	157.169	62.8705	104.667	558.521	103.83	244.921	48.6081	297.61	41.4219	57.8739	665.333	99.3043	2.23542	1935.28	1095.91	851.924	275.889	83.7927	1071.5	1773.93	1057.23	1065.89	10.7706	147.727	127.349	321.215	273.948	0.00727612	1	1	0.0810916	1.38724	3.71123	1.8919
CE(22:6)	495.109	1067.32	286.155	233.45	168.023	502.548	171.507	432.493	710.064	664.869	467.91	1137.43	1444.35	2423.5	473.843	946.976	399.967	789.711	3477.4	613.35	12.686	9923.18	10304.5	8076.94	1447.57	382.21	10382	12523.8	7063.15	5130.42	45.4326	499.444	587.741	2713.42	1517.51	0.00326072	1	1	0.0582271	1.60722	6.17195	2.62573
CE(22:7)	1.48289	4.86318	0.713985	0	0.556032	1.11287	0.762796	2.48825	2.86179	1.16983	1.43015	5.47562	3.12243	8.12892	1.96528	3.90841	1.24474	1.55587	8.96347	1.92462	0	44.3336	44.6772	31.0271	5.88548	0.611935	30.1205	58.7516	34.796	8.96856	0	2.54167	3.8437	6.10084	3.28455	0.00722089	1	1	0.0810916	1.54076	7.06403	2.82049
CE(23:0)	24.9093	49.1049	17.8724	23.4782	9.43376	28.9871	6.38391	18.9302	19.2433	6.33382	12.3696	84.3018	18.6241	59.6414	12.8205	7.81717	12.3833	17.2026	94.8567	20.0893	7.87912	113.194	61.8098	41.4166	16.3233	55.7033	244.468	95.1101	75.5081	232.604	9.74029	8.12713	17.6488	64.1673	30.7487	0.0196433	1	1	0.121255	1.1983	2.92985	1.55083
CE(23:1)	12.2933	82.5343	11.2719	12.2346	5.49711	66.7962	4.98171	22.3035	17.2422	3.44198	5.06266	86.1236	9.14256	40.535	8.15412	24.6212	7.48934	8.5928	82.0756	11.596	3.24493	227.414	60.6246	76.2406	21.335	26.5999	204.14	152.767	140.305	257.098	4.83741	7.16468	26.4788	68.1959	25.5598	0.0127608	1	1	0.101276	1.26072	3.45018	1.78667
CE(23:2)	4.51774	23.5668	5.53718	4.5356	1.75051	22.1355	2.16856	5.76054	5.18757	1.0393	1.97358	24.4603	3.15984	11.968	2.93898	7.12309	2.62037	1.69131	25.2874	4.33828	0.872037	59.8364	21.9523	26.0566	8.63702	9.9439	54.4814	49.3728	26.7227	55.1879	0.939311	2.92366	8.15953	16.1256	6.61213	0.0109461	1	1	0.0949798	1.27706	3.02458	1.59673
CE(23:3)	3.37511	15.2006	2.25494	2.5018	1.32062	14.8551	0.901416	4.6906	3.89938	0.91436	2.00388	17.284	1.89623	7.64494	1.75183	4.88285	1.19503	2.09583	19.0043	2.91748	0.340748	29.5278	14.9675	16.1274	5.16426	6.36349	33.2983	37.9527	12.9551	41.3772	0.76546	1.54056	4.86433	7.17764	7.06359	0.0153191	1	1	0.110387	1.22501	2.88274	1.52744
CE(23:4)	1.45754	5.8841	1.26785	0.567069	0.780819	4.90429	1.53251	1.8013	2.38004	2.58134	1.45029	7.80789	2.34576	6.3587	0.650436	2.3633	1.22842	0.305858	14.6685	2.06936	0	10.3399	18.7671	27.9641	5.41852	1.48044	71.2701	46.5026	8.60867	25.1652	0.313352	2.3306	5.32614	8.33276	9.11946	0.0144601	1	1	0.107911	1.30911	5.97436	2.57878
CE(23:6)	10.1447	25.8637	6.27643	7.10296	3.40518	22.1501	4.0948	11.8631	13.5084	21.0072	12.0751	13.8926	28.5296	48.5078	10.5835	22.3917	9.23634	24.5585	59.199	15.1214	0	163.94	55.0822	119.233	28.6491	7.56468	91.7694	138.458	102.546	51.9939	1.34833	11.3973	16.5095	16.3762	29.0864	0.00983418	1	1	0.0949798	1.40791	3.25789	1.70394
CE(24:0)	44.3864	167.302	34.8978	37.1312	16.8442	125.672	16.8554	72.9069	74.0354	16.6979	50.8776	176.703	30.8876	123.009	24.4327	35.744	22.7026	29.2639	219.889	34.3863	14.6601	1214.03	358.854	237.957	70.1943	145.748	5073.84	817.152	449.231	1851.06	63.118	20.6064	104.975	1094.26	163.246	0.049227	1	1	0.197699	1.03378	11.4828	3.52141
CE(24:1)	55.6378	823.301	55.504	53.4399	23.2046	749.916	34.1462	197.819	110.057	19.6236	56.1378	858.006	58.3651	211.818	38.2589	301.57	33.0873	48.5119	393.057	58.1978	15.1154	1601.06	474.605	440.786	110.189	139.224	1493.8	1163.54	987.895	2829.22	28.1017	28.4968	156.474	583.944	171.871	0.0462846	1	1	0.192853	1.07292	3.03174	1.60015
CE(24:2)	23.1747	229.481	20.8056	19.9623	9.61179	179.655	10.5378	41.5281	33.8571	7.76736	11.1597	202.679	21.6736	68.6112	13.9277	69.7189	11.3508	16.3347	114.3	19.1125	7.04495	420.66	138.492	122.175	32.8181	45.1459	429.691	273.263	193.099	505.381	10.7034	12.6838	36.1377	156.852	39.1642	0.0369701	1	1	0.168105	1.08446	2.7294	1.44858
CE(24:3)	16.9631	93.2793	15.6678	15.1439	7.1833	70.3709	5.19687	23.8412	19.2154	3.30346	6.47414	131.626	10.6242	43.3361	9.3869	33.0733	8.51349	9.73978	86.1588	11.383	3.68144	114.577	52.8317	39.6233	17.3626	30.615	131.851	89.52	55.1626	188.397	3.82972	6.48933	11.5089	36.9553	25.1367	0.122934	1	1	0.32351	1.00348	1.83257	0.87387
CE(24:4)	18.4692	371.133	16.4339	10.6986	6.45259	301.987	8.59156	64.6347	36.8025	9.15779	16.1829	285.121	10.8841	64.0001	7.19254	74.2304	7.04359	7.40283	114.256	14.2571	2.6618	467.788	182.685	181.068	42.1985	25.8476	571.043	310.832	200.57	613.316	3.92548	6.5183	32.469	159.754	69.4315	0.0759681	1	1	0.25155	0.960717	2.41186	1.27014
CE(24:5)	4.07069	96.7422	4.65014	2.3809	1.10167	98.6059	2.78173	26.4654	13.6971	2.62363	5.48826	87.0751	3.33291	22.6308	1.35641	49.7974	2.14336	2.63382	64.2264	5.15417	0.229803	263.426	103.674	77.6582	22.4164	6.62923	117.384	185.924	99.5636	111.717	1.15623	2.50974	12.2752	46.9216	24.3293	0.0373669	1	1	0.169081	1.04648	2.83588	1.5038
CE(24:6)	3.08172	28.973	1.00137	1.46939	0.586407	3.86732	0.56114	2.67344	3.41336	4.20063	2.63948	3.72343	9.83692	12.5735	2.80685	5.47405	1.14441	5.84401	15.6165	3.60525	0	37.1956	18.5794	42.3319	8.14029	1.29342	17.786	28.5443	24.8457	52.3718	0	2.21962	3.74021	3.11349	5.2536	0.0243604	1	1	0.136856	1.13404	2.98501	1.57774
CE(25:0)	44.956	78.322	30.5095	36.2981	15.8284	41.5362	11.3184	35.9631	39.282	10.7595	16.3692	149.722	26.8693	98.2282	21.4891	14.4419	23.2269	24.0593	159.264	29.5408	12.7294	314.53	121.534	78.7577	31.2727	96.6181	1209.25	213.696	142.846	511.528	26.1801	15.2858	38.3865	281.695	58.6847	0.0434475	1	1	0.186606	1.04777	4.92001	2.29866
CE(25:1)	19.4888	95.9584	17.4602	19.2634	9.10647	69.7817	6.95409	27.2356	24.0015	7.93958	8.48214	132.61	15.9065	60.3329	12.6641	28.0434	14.8412	12.4255	107.835	16.2724	5.40687	260.823	83.9659	79.0252	25.9217	50.1185	277.833	180.788	142.186	384.989	8.62882	8.03332	31.3535	102.841	29.0288	0.0176814	1	1	0.117209	1.21995	3.26293	1.70617
CE(25:2)	3.43284	23.2691	3.31672	3.59221	1.65721	18.573	1.20814	6.31796	4.62057	0.588576	1.83451	24.856	2.45298	11.697	1.30337	6.9112	2.32207	2.15042	21.2897	3.81654	0.517597	55.1657	18.3381	21.9743	7.04612	10.524	58.5402	46.8576	31.584	65.896	1.15512	1.36285	6.42833	18.3139	6.15353	0.01238	1	1	0.0990398	1.26168	3.30564	1.72493
CE(25:3)	1.15836	7.06994	1.2779	1.02703	0.567165	4.88464	0.122481	0.899869	1.91721	0.147556	0.399958	10.3182	0.687107	5.73748	0.929363	1.51794	0.168599	0.5649	12.1043	0.976799	0	13.3746	8.18573	4.82751	1.79422	3.93243	12.5738	13.2193	6.10304	17.2102	0.308002	0.862506	0.926995	1.60586	1.87659	0.0253001	1	1	0.139885	1.14684	2.68448	1.42465
CE(25:4)	0.697293	15.2153	0.97514	0.25975	0.211945	15.2726	0.688477	2.97284	1.93034	0.613774	0.940699	12.4957	0.30137	4.9544	0.149431	3.48971	0.453654	0.157808	9.82455	0.760415	0	28.8612	9.8095	15.6145	2.45308	1.21522	26.8938	22.421	10.2078	29.8947	0	0	2.13947	4.47419	3.83967	0.0355531	1	1	0.166916	1.07159	2.88629	1.52921
CE(26:0)	23.2782	67.1447	18.937	23.984	10.2524	44.2344	7.99552	31.4723	33.3115	9.05029	15.9442	78.5594	17.3981	57.1246	13.1149	16.9248	14.0608	15.8217	121.795	19.0317	8.37341	457.092	149.296	98.1937	31.2515	77.7748	1865.38	338.835	193.738	910.83	31.2733	12.5089	48.472	550.743	65.3472	0.0344523	1	1	0.163368	1.10175	10.5752	3.40261
CE(26:1)	25.2214	209.185	23.7062	23.979	10.028	177.648	10.9007	47.078	40.1303	8.40021	9.09834	246.553	20.3939	75.3459	16.4789	97.7236	12.7907	16.0632	151.47	21.9147	7.0783	493.404	145.397	124.789	34.9615	57.6741	481.065	358.064	308.614	762.129	12.5499	11.9921	51.7801	232.832	46.2918	0.0256356	1	1	0.140855	1.1621	3.26531	1.70722
CE(26:2)	8.77115	116.463	8.24502	5.89329	2.81534	87.4235	4.44259	19.7635	17.0813	3.23595	4.02378	105.7	6.83576	31.6954	5.52048	43.0903	6.18433	5.50701	59.3091	8.20187	2.17256	222.337	70.6164	57.8859	16.9087	22.1963	251.893	164.521	92.2912	326.941	4.5401	3.52531	17.3697	120.255	17.472	0.0322524	1	1	0.158879	1.12392	3.19919	1.67771
CE(26:3)	9.51531	37.2124	9.0795	7.90079	3.97431	25.6769	2.44462	10.0548	9.0323	2.13921	2.34857	62.9365	5.08577	22.976	5.47519	16.5389	5.30936	5.67669	43.2939	6.74222	1.98406	42.2247	26.1738	18.4456	9.36785	17.8792	58.2648	41.5091	27.6839	96.7434	2.46271	3.0415	5.41152	16.628	10.9857	0.110117	1	1	0.302519	1.03649	1.8657	0.899715
CE(26:4)	11.0454	89.2254	7.1312	5.42963	2.87156	81.2276	2.81698	17.7832	14.8366	4.48497	5.06787	105.323	4.23824	21.2909	3.67874	32.1125	4.64547	4.43704	47.852	5.86862	2.05976	100.153	42.9247	41.8181	12.2252	12.7984	165.44	73.0508	46.6388	178.812	1.52947	2.63761	8.37213	32.8599	20.079	0.135846	1	1	0.34146	0.931559	2.0158	1.01135
CE(26:5)	2.83725	42.5921	2.1997	2.08753	0.989972	27.4187	1.1278	12.0928	3.94216	0.536134	4.79953	44.8824	0.98933	6.72396	0.932083	14.0318	0.819993	0.682262	19.7654	1.81635	0.187685	61.7972	24.3587	16.315	4.92236	3.66208	47.7102	35.7015	22.1755	39.1232	0.328558	0.453397	2.38459	8.21621	12.3928	0.150952	1	1	0.361994	0.813272	1.88015	0.91085
CE(26:6)	0	10.3221	0	0	0	15.1432	0.112729	1.99931	1.54746	0	0.58526	5.73265	0.317504	2.10436	0	6.58917	0	0	8.27928	0.605548	0	35.5184	13.3016	6.49947	3.1044	0.196868	16.0455	19.4023	18.3287	14.967	0	0.172531	0.631951	7.75204	1.54449	0.0275316	1	1	0.146444	1.11577	3.48585	1.80151
CE(27:0)	11.1138	18.2024	8.40931	11.2687	4.4367	11.3293	4.27362	7.83977	12.358	3.11405	4.27113	30.9812	7.86623	24.7363	6.93418	4.00909	5.48062	7.3981	49.8496	7.74613	3.35606	62.9195	30.3422	19.3828	8.52387	26.8763	156.657	47.7404	32.8394	88.0754	6.49103	4.7473	10.2043	45.2659	17.8675	0.0143597	1	1	0.107911	1.25738	3.56092	1.83225
CE(27:1)	7.5778	20.8878	5.6922	6.59146	2.92371	15.7022	2.98468	7.79736	9.52911	2.58508	3.26086	38.9827	5.38524	19.7615	4.66891	8.45353	4.67971	4.51198	35.4807	6.01146	2.0191	65.8023	28.4102	21.918	8.32424	20.1388	88.1006	55.3247	41.633	91.5151	3.2387	2.03996	9.54995	28.3944	7.56051	0.0113759	1	1	0.0949798	1.28305	3.1736	1.66612
CE(27:2)	0.563015	9.58226	0.771348	0.799197	0.378052	6.12111	0.482172	2.55106	1.65273	0.211958	0.871402	10.9186	1.26267	5.66484	0.376669	3.81669	0.388809	0.348746	9.0979	1.99326	0.498118	33.9942	13.0538	13.5931	3.65032	4.94435	39.1154	34.8718	16.8498	45.7257	1.41703	0.522429	4.63699	11.7348	2.69909	0.00665416	1	1	0.0798682	1.38368	5.39808	2.43245
CE(28:0)	6.79395	7.82501	3.56884	4.85095	1.6578	2.67463	1.4559	2.67612	4.47027	0.918215	1.74294	14.7092	4.72806	10.2023	2.67565	1.32265	2.72877	3.91991	20.1932	4.38791	2.30253	15.1369	10.2873	7.80245	3.42465	11.7256	25.9231	12.2557	14.1455	26.1016	2.14872	1.5992	3.4425	9.60365	7.08106	0.00809743	1	1	0.0839224	1.3158	2.3822	1.2523
CE(28:1)	11.1256	17.5456	8.47998	10.1467	4.48281	10.9387	2.85264	7.47058	9.53622	2.17443	1.999	40.9407	7.43286	24.9823	6.51076	5.20917	5.18158	7.21641	47.6813	6.73152	3.12388	27.4229	21.5036	12.999	5.74868	24.1929	32.9882	27.6655	26.6952	55.7618	3.43252	4.27285	6.73782	16.6084	9.89072	0.0427252	1	1	0.185293	1.1008	1.91651	0.938484
CE(28:2)	2.19838	6.2733	1.96972	0.841594	0.355808	2.75467	0.584454	1.04838	1.52095	0.143579	0.414454	14.7591	1.36183	5.86908	1.14995	2.75412	0.662656	0.231784	14.4359	1.18382	0.421828	7.81676	6.28346	3.78888	1.1593	4.80034	17.916	15.0689	10.0766	31.4673	0.393143	0	1.52335	7.9272	2.29656	0.0344706	1	1	0.163368	1.15551	2.98491	1.57769
CE(28:3)	1.70594	3.62777	1.73008	1.03829	0.381714	0	0.174017	1.13861	1.44781	0	0.165543	9.58383	1.04467	3.85512	0.3436	0.474504	0.797242	1.11671	7.65995	1.18559	0.145208	4.20971	3.66177	1.71327	0.719703	4.66689	6.49573	4.15485	2.83646	10.8849	0.155347	0.178191	0.297024	1.31019	1.10419	0.129018	1	1	0.333229	0.966675	1.90045	0.926342
CE(28:4)	0.827276	5.48551	0.897194	0.297153	0.248319	3.45476	0	0.993435	0.514633	0.268119	0	6.43958	0.745107	2.41796	0.157385	1.59086	0.551014	0.17997	5.69725	0.799539	0	4.68487	2.11817	1.96918	0.462221	1.41791	8.99005	5.39812	3.09956	9.52176	0.172756	0.155086	0.196271	0.91441	0.629342	0.138975	1	1	0.34146	0.95206	1.9525	0.96532
CE(29:0)	7.10874	21.5051	5.78257	8.32118	2.80847	15.4998	2.88678	9.63514	9.80591	3.68624	5.10893	22.5836	4.99361	17.4777	3.92518	4.67337	4.20483	5.13846	46.6175	6.14868	2.18478	148.889	35.6619	32.4714	10.5705	24.5827	312.882	90.247	45.7069	163.342	9.6807	3.63184	17.8169	104.514	19.4511	0.0139453	1	1	0.107272	1.28301	7.33245	2.8743
CE(29:1)	4.74526	45.0207	4.97867	6.25316	2.26718	45.0752	2.62697	9.19516	10.3702	1.48788	1.94376	36.7067	3.90478	14.1443	3.71505	21.6634	2.62374	2.77576	34.2964	5.39244	1.2535	90.6878	23.9581	29.6265	9.35625	14.4784	52.4381	55.9817	45.0462	88.3706	2.84683	2.26227	14.2094	35.744	10.3714	0.026831	1	1	0.143481	1.12242	2.49065	1.31652
CE(29:2)	1.46432	17.3623	1.57403	0.321841	0.324374	16.9467	0.866127	2.24201	2.70705	0.773644	0.592787	14.3269	0.612545	4.79475	0.630317	8.06469	0.810728	0.633914	10.3751	1.06133	0	40.4215	9.36409	8.91826	3.30185	3.46895	27.031	21.9696	8.42745	38.1207	0.64155	0.50798	3.93521	17.4391	1.99578	0.042769	1	1	0.185293	1.06376	2.77907	1.4746
CE(29:3)	1.07012	5.02117	1.16214	0.218823	0.117502	3.8704	0.188497	0.726633	1.67436	0	0.2001	6.85084	0.824471	2.37721	0.705664	2.57407	0	0.804779	5.12278	1.02235	0.174378	8.02845	1.82733	2.77669	0.76379	1.8278	6.04539	6.30354	1.41019	10.5944	0.157526	0	0.227324	2.23189	1.33756	0.137969	1	1	0.34146	1.00227	1.85945	0.894876
CE(29:4)	0.890136	12.4599	0.520147	0	0.35524	13.5081	0.386417	1.92768	1.86175	0.692131	0.598822	10.1179	0.317274	2.35933	0.405157	5.1067	0	0.54717	6.1614	0.304894	0.302512	14.5862	4.5408	5.96918	1.40098	1.59174	16.5755	8.32713	4.12392	15.1456	0.289923	0.174317	1.31921	3.65573	2.02293	0.203171	1	1	0.415833	0.819839	1.75932	0.815022
CE(30:0)	0.823221	2.24842	0.385683	0	0.1025	0	0.155915	0.372094	0.243149	0	0.0912291	3.47894	0.179889	1.91812	0	0	0.151963	0.489026	4.20265	0.304056	0.292456	1.58437	1.61974	0	0	3.1254	3.3044	1.50672	2.11342	3.00925	0	0.213293	0.719841	0.312094	1.55673	0.0506103	1	1	0.200488	0.967927	2.3748	1.24781
CE(30:1)	11.3481	13.1355	8.97397	11.7458	3.81281	5.56171	2.59874	5.24458	6.75314	2.04685	1.49001	40.4327	6.95137	25.6635	6.02208	2.81842	5.11057	7.38007	44.1366	6.95831	3.16034	13.809	17.6056	8.19256	4.48591	22.3481	15.0372	12.8369	17.1341	33.8711	4.27866	3.13317	4.79464	8.19151	6.27953	0.267832	1	1	0.495985	0.844256	1.43373	0.519777
CE(30:2)	1.96136	2.58151	1.03082	0.546725	0.470716	0.43161	0.0813996	0.931032	0.994413	0	0.103192	8.4674	0.931949	4.43771	0.519477	0	0.825064	1.22955	8.10746	1.18285	0.475488	2.90591	3.65849	0	0.805177	3.99929	2.91756	1.62517	2.87784	5.99865	0.404587	0.345196	0.179615	0.46175	0.464232	0.335493	1	1	0.542272	0.776001	1.5092	0.593788
CE(30:5)	4.21991	4.3529	1.51032	0	0.297408	5.3469	0.105175	2.17727	0	13.2552	0.916415	14.0897	0	7.86433	0.749559	0.508827	0.229445	0.195457	18.6337	0.31152	0.523999	16.4224	7.64598	8.11289	2.07188	1.15235	23.8417	48.9882	20.8738	35.2346	1.05245	0.325707	0.75396	3.9658	5.19251	0.0306347	1	1	0.155506	1.10874	3.7009	1.88788
CE(31:1)	2.98693	2.45575	1.60949	2.06263	0.641782	0.446567	0	0.789453	0.963309	0.71605	0.194487	9.23049	1.17461	4.88067	0.889559	0.179965	0.333334	1.43363	10.0787	1.32685	0.599317	3.81148	3.7208	1.16851	0.313651	4.6005	2.49925	2.21281	3.67535	5.38059	0.196379	0.548118	0.629077	1.13084	1.06919	0.326914	1	1	0.538237	0.753449	1.46791	0.55376
CE(32:1)	7.29788	6.70915	6.38076	7.35772	2.35504	2.42343	1.41232	3.2333	4.1734	1.64936	1.12042	24.7858	4.90106	16.1051	3.74507	0.99699	3.04335	4.43266	26.8478	5.11808	1.83449	7.70952	11.3879	5.22994	2.77471	12.9267	9.91181	8.42768	10.5231	17.4524	2.46688	2.15593	2.78869	4.26734	4.56966	0.276128	1	1	0.504805	0.795361	1.41414	0.499922
CE(32:2)	3.31206	4.85956	3.36341	2.10355	1.42276	1.25759	0.870459	1.97085	2.31619	0.383865	0.712715	15.8015	2.20967	8.29158	2.06056	0.422654	1.45067	2.05965	14.4325	2.20041	1.28749	3.85194	6.38566	1.47516	0.934198	7.40617	4.38042	3.8225	6.55371	9.45186	0.95551	0.816612	0.866463	1.60193	1.74889	0.452214	1	1	0.652895	0.766683	1.31552	0.39563
CE(32:3)	4.00444	5.91446	4.35079	3.1027	0.945858	0.827716	0.651968	1.82753	2.40543	0.507118	0.526341	16.7577	2.48825	9.78697	2.99283	0.451502	1.97375	2.80853	16.2999	1.66966	0.734485	4.19282	6.23389	1.89284	1.48113	8.9682	4.04288	4.6795	6.51545	9.89037	1.04591	1.13301	0.926473	0.729858	2.5318	0.558259	1	1	0.743355	0.765806	1.23966	0.309943
CE(32:4)	3.38656	4.78386	3.22674	3.74867	1.47449	1.39599	0.845386	1.11402	2.19276	0	0.509807	16.2772	1.93582	9.51093	1.94135	0.262607	2.05695	2.12234	16.0879	2.57959	0.833562	3.64487	5.32123	1.20469	1.35271	8.39137	5.10394	5.24931	5.71598	9.41803	0.535565	0.470203	0.899561	0.313416	1.85037	0.516468	1	1	0.705558	0.746068	1.28606	0.362957
CE(34:1)	1.47939	1.83436	0.514068	0	0.354588	0	0.184314	0.185517	1.00574	0.130741	0.079762	5.55466	0.921993	2.80361	0.437378	0	0	0.424693	5.3171	0.430813	0.169982	1.43161	2.49803	1.1873	0.379513	3.5871	2.62272	1.15248	2.12664	3.75365	0	0	0.126379	0.706675	0.473249	0.208631	1	1	0.424048	0.780137	1.72779	0.788924
CE(34:2)	2.90908	3.77353	2.35059	1.48721	0.80215	1.12575	0.421673	0.543358	1.36239	0	0.252737	11.516	1.89318	5.50621	1.16384	0.370714	0.176405	1.23006	10.3653	0.69567	0.304938	2.0032	3.30092	1.03869	0.759793	4.49235	2.9665	1.09974	4.7345	7.27566	0.323581	0.503291	0.942818	0.565149	0.576351	0.660873	1	1	0.812882	0.840589	1.20418	0.268052
CE(34:3)	6.34073	10.1345	5.58971	6.24147	2.82531	2.7157	1.63249	3.48454	4.2477	1.01702	1.01807	29.545	4.47538	14.6405	4.78411	1.98947	3.30152	4.09514	26.9024	4.66265	2.05366	7.18356	10.9116	3.63664	2.70499	10.8709	8.55915	6.94134	10.5992	16.1148	1.48992	1.76418	2.04488	3.02553	3.96027	0.580991	1	1	0.759933	0.823066	1.20918	0.274025
CE(34:4)	7.51529	10.1848	6.50973	6.61397	2.6442	3.35013	1.88654	3.69436	5.0329	1.20756	1.24727	30.6059	4.71749	16.5186	4.38932	0.875758	3.92208	4.5153	32.9167	4.96612	1.93308	8.9827	12.6859	5.19697	2.70678	15.6506	9.48135	7.77302	10.7384	16.8548	1.8865	2.11115	1.94879	2.92917	3.48745	0.451267	1	1	0.652895	0.743088	1.30482	0.383852
CE(34:5)	3.50035	4.11934	3.02255	2.606	1.27027	0.992878	0.809115	0.784609	2.35146	0.379605	0.472659	16.2122	1.9658	8.46294	1.96603	0.63912	1.25447	1.73308	14.2488	1.90924	0.188903	4.02177	5.08635	0.966261	0.950099	8.31494	5.59851	3.83545	5.01097	7.63543	0.65869	0.650906	0.917836	0.239984	1.40764	0.586488	1	1	0.76002	0.734788	1.24219	0.312885
CE(36:4)	3.62051	4.61985	3.05251	2.47335	1.08444	1.03056	0.547909	1.24863	1.24869	0.736838	0.299688	12.596	1.82873	7.15404	1.57355	0.587007	1.58853	2.31816	14.683	1.51077	0.514777	3.02962	5.43931	1.59202	0.949588	5.92072	3.43418	2.75165	4.45941	6.14737	0.45908	1.03826	0.412174	0.93389	1.45991	0.609546	1	1	0.773907	0.75802	1.21732	0.283708
CE(36:5)	1.87049	3.13871	1.4099	2.03895	0.923843	1.04829	0.0898955	1.25505	0.743973	0.131879	0	9.22474	1.19045	5.6675	1.34059	0	0.600474	1.06099	10.8487	0.974344	0.128375	2.6365	3.03333	0.460703	0	5.3161	3.67247	2.43302	3.221	6.0024	0.300287	0	0.164336	0.454571	0.918061	0.486819	1	1	0.687598	0.794622	1.35337	0.436559
Cer(d27:1)	0.79112	1.1181	1.13645	2.20318	0.394934	2.11698	0.488988	1.05744	1.68677	0.981225	0.310136	2.10684	0.729074	1.0684	0.745397	0.917424	1.14208	0.979607	2.63756	0.980577	1.14875	0.834505	0.97997	2.22373	0.902493	0.566178	0.641375	0.950776	1.22518	1.15836	0.907993	0.699186	1.03379	0.834589	0.953916	0.953815	1	1	0.97748	0.548076	0.990165	-0.014259
Cer(d28:0)	1.43926	0.851668	3.3175	1.78539	0.411608	1.58141	0.611894	2.96621	1.63262	2.19129	0.458086	1.74655	1.59773	1.46142	1.37834	1.53102	2.79552	2.04414	1.79857	1.6732	1.00206	1.09116	1.02224	1.55151	2.34969	1.98543	1.12922	2.23566	1.64854	0.840675	1.95867	1.35768	0.753583	1.55957	1.18664	0.437124	1	1	0.641492	0.498012	0.893345	-0.162711
Cer(d28:1)	9.35928	1.38717	7.03253	2.25037	1.34472	1.51481	1.58689	4.70369	4.54627	3.13199	0.454598	7.7408	3.48169	3.05896	3.27371	5.78927	1.68044	1.2974	6.36996	2.52691	4.47558	1.15909	2.06476	4.88911	7.11859	5.81278	1.30686	7.04076	4.66359	1.47942	3.49385	3.96123	1.78172	4.9043	3.89671	0.602538	1	1	0.773907	0.297238	1.11391	0.155631
Cer(d29:1)	2.0577	1.28498	2.25242	2.21755	1.08545	2.59922	0.575021	1.30413	1.54343	1.60724	0.478145	2.85689	1.49715	1.6463	1.65321	2.07945	1.92754	1.62057	2.77439	1.25814	1.26896	1.3389	1.63234	1.93148	2.49036	1.91816	1.77869	2.31125	2.20427	0.88624	1.64186	1.85881	1.36946	1.77999	2.28951	0.515022	1	1	0.705558	0.324881	1.07443	0.103571
Cer(d31:1)	10.9279	4.11529	13.13	5.82783	2.70375	5.8076	3.37752	11.9814	8.27756	13.385	0.687257	20.0494	14.6513	9.20928	8.09446	20.5468	7.55211	6.65196	18.2719	7.51789	7.82743	9.94517	11.2	9.93313	13.1902	20.941	11.7517	13.5618	10.6059	1.1726	6.40871	9.03424	2.88372	17.9076	20.6091	0.285956	1	1	0.50906	0.555091	1.22234	0.28964
Cer(d32:1)	105.857	135.221	219.885	119.329	47.4921	190.358	73.311	158.847	124.552	241.809	15.417	280.379	254.804	145.772	126.527	210.175	215.018	83.6396	485.18	97.0047	118.14	190.359	159.912	204.437	149.4	220.255	190.035	194.359	131.755	72.9922	114.309	75.4226	62.0205	348.774	257.97	0.380033	1	1	0.585255	0.575946	1.18362	0.243204
Cer(d32:2)	32.9702	28.8224	60.7583	15.4388	11.2926	8.04581	11.8062	42.7265	32.7351	31.4064	2.75196	70.6017	52.3793	38.721	33.5512	67.3629	43.3461	36.2427	69.2601	32.7031	33.6201	30.7298	32.7926	58.3663	49.0471	57.4573	54.1882	80.1522	48.0919	9.01456	21.6924	37.2641	22.8891	76.2941	59.1532	0.114907	1	1	0.310252	0.824402	1.31759	0.397902
Cer(d33:1)	30.3627	32.9205	40.9725	33.0441	9.29479	58.755	12.2418	38.5175	25.2551	42.4835	5.528	55.279	52.1826	39.2717	25.9077	48.7133	47.1493	16.5849	116.881	26.4106	24.7811	54.1176	36.823	58.8653	30.6727	51.568	45.1196	55.0821	27.5119	34.7392	26.2566	23.1573	8.4991	81.261	79.9694	0.129293	1	1	0.333229	0.795235	1.34703	0.429777
Cer(d34:0)	10.381	59.4772	37.5993	12.4368	2.77301	46.4104	6.39568	68.7787	13.2027	46.0153	20.1044	56.448	56.4248	28.5192	14.4115	27.1039	44.3253	17.0381	173.807	28.8467	12.9833	43.8464	13.7812	31.548	25.3072	14.5886	37.7358	48.205	11.5116	107.706	19.0938	10.9644	4.19536	110.57	57.2826	0.3062	1	1	0.528843	0.916833	1.40215	0.487644
Cer(d34:1)	555.851	1062.26	946.34	437.152	201.341	730.258	228.132	887.801	534.855	991.07	171.97	1277.85	1227.27	656.894	616.749	805.707	1205.52	344.965	3779.41	422.231	435.809	1351.93	652.39	1378.61	632.342	771.723	1384.89	1498.17	517.468	842.613	603.945	311.869	301.263	2046.5	1729.07	0.108625	1	1	0.30225	0.850209	1.53376	0.617073
Cer(d34:2)	14.0809	30.8934	34.27	25.9544	9.16826	17.9778	7.9446	23.6003	15.5189	19.782	2.96829	30.1626	25.8518	17.8452	14.8102	31.6935	33.3282	12.1663	57.47	14.4001	16.9625	22.906	16.9931	44.6349	20.5277	20.8771	22.3568	37.1351	13.8312	14.6538	15.4275	18.1617	7.55214	31.3176	35.2714	0.344779	1	1	0.549887	0.544436	1.18099	0.239998
Cer(d35:0)	0.493532	2.58159	4.59607	0.952088	0	3.33679	0.42339	4.61012	1.28082	3.30083	1.15364	2.11902	5.62064	3.74499	0.803576	3.4373	3.5154	1.68503	11.3329	1.02861	1.09565	4.74135	0.869254	1.197	2.35564	1.99735	3.45222	2.34693	1.08972	2.98242	0.863873	0.401556	0	12.2203	2.59135	0.565353	1	1	0.748043	0.746365	1.22645	0.294493
Cer(d35:1)	35.98	46.6317	55.3999	18.0475	10.0091	32.3419	9.39456	67.6558	45.0018	56.3633	7.37836	89.3164	86.3771	63.1347	23.119	73.5353	82.5704	23.5291	187.233	27.2016	23.0474	88.084	40.2952	71.9322	40.9867	67.4239	56.5557	85.1825	43.447	28.9737	34.4589	17.9094	10.9212	168.057	107.144	0.187142	1	1	0.403343	0.731762	1.40895	0.494621
Cer(d35:3)	4.1737	6.92624	3.05252	28.6225	2.36182	23.8614	3.79603	3.23339	1.7024	4.6894	2.28383	1.97061	4.30309	5.0753	4.43245	3.17514	5.09353	5.1684	10.1713	4.18217	4.4849	3.6608	2.60816	9.99939	2.12882	1.86926	2.6798	2.58708	2.37688	4.71827	3.12578	2.49788	2.79755	2.83672	2.19412	0.188903	1	1	0.403343	0.962159	0.603376	-0.728871
Cer(d36:0)	12.5333	76.9529	67.9338	5.7633	2.34167	19.6413	4.85752	77.1336	19.2109	56.8621	5.302	60.4113	77.4583	37.2081	9.3054	40.8053	77.2282	20.2239	51.8192	24.2978	14.0263	65.6437	10.4796	22.5472	34.536	16.0322	50.2042	58.4487	17.5257	16.0565	21.65	13.8194	5.71884	249.601	88.6955	0.636232	1	1	0.791845	0.517616	1.20069	0.263868
Cer(d36:1)	429.412	738.748	580.36	150.556	129.502	249.92	105.02	884.191	469.003	705.711	51.1885	957.873	1097.1	532.536	266.19	844.597	1297.15	263.808	1389.25	319.233	253.819	797.179	383.715	655.342	476.68	631.827	663.686	978	449.358	135.14	449.836	217.938	195.207	2174.08	1662.57	0.350585	1	1	0.555569	0.536454	1.28464	0.361361
Cer(d36:2)	41.9219	142.369	94.6196	34.1527	15.5863	46.2795	15.608	118.467	49.3798	48.0371	5.60698	103.47	141.729	91.3019	39.8333	96.3245	145.259	49.6994	119.403	51.1758	48.9812	80.4556	42.7718	105.093	54.2863	75.2407	66.2691	130.007	55.7579	45.8104	44.2076	31.725	18.1318	212.481	114.551	0.747098	1	1	0.8694	0.606281	1.07264	0.101172
Cer(d36:3)	0.366121	6.68769	4.93379	0	0	13.8604	0.362476	6.12241	1.61234	0.570887	4.52802	3.81013	9.55821	7.79679	0.749055	4.85428	2.77234	8.33166	8.58379	2.33333	4.76885	5.42669	1.2486	28.8793	1.75666	1.9432	7.36363	14.1305	0.768192	35.054	3.51222	0	0	15.1329	0.470781	0.20756	1	1	0.423592	0.833633	1.80846	0.85476
Cer(d37:0)	1.50927	4.56853	6.09792	0.928414	0.462698	1.66934	0.401473	6.01006	2.78553	7.06851	0.142037	6.65335	7.15883	6.15494	1.48453	4.89608	5.47272	2.47662	4.36507	1.96556	1.45528	8.20879	1.05829	1.22671	4.10674	3.22253	6.16088	5.14664	2.90329	1.12429	1.56863	1.42773	0.455984	19.5154	5.41562	0.743822	1	1	0.867937	0.59231	1.1132	0.154717
Cer(d37:1)	29.4938	39.809	47.8619	13.1102	11.2371	25.095	11.9489	67.8301	45.6115	75.7436	7.11587	93.2798	101.217	75.9368	26.6962	80.5527	86.0181	39.5855	149.293	37.2591	23.3968	78.47	39.7631	59.7531	62.2427	86.3655	93.3851	135.316	56.7825	12.9139	38.2312	33.5553	18.4819	210.891	183.524	0.0858256	1	1	0.267943	0.872193	1.59114	0.670061
Cer(d37:2)	1.53077	4.98121	5.37308	1.25313	1.08752	1.47129	1.13928	8.09491	3.8787	4.72633	0.36999	6.02368	11.6693	10.0616	3.44289	7.10092	9.3229	2.95962	11.6694	4.02209	3.31841	9.5266	3.77073	7.52093	4.35659	8.68611	7.74079	12.3252	4.83586	0.593423	3.08262	1.45258	0.958201	20.981	8.41122	0.196691	1	1	0.406385	0.655925	1.41931	0.505192
Cer(d38:0)	7.21867	33.393	29.5066	3.97027	1.8863	19.5289	3.73919	43.3786	9.72444	44.6957	4.38332	34.7774	43.505	21.3709	8.96206	23.1556	31.1991	15.3274	40.2674	21.4004	9.10354	40.1256	7.36624	19.9914	27.3978	12.1151	50.7519	43.044	11.4106	21.03	11.9202	12.6598	5.3524	105.343	56.2139	0.266508	1	1	0.495734	0.640401	1.38164	0.466381
Cer(d38:1)	286.269	432.746	436.45	115.786	111.094	279.939	113.602	671.548	328.399	899.641	41.9459	879.205	957.055	566.758	287.79	684.416	707.513	298.19	1861.89	386.023	218.2	724.08	381.213	848.072	562.259	588.232	1014.36	1359.69	379.602	214.478	353.105	347.126	243.843	1676.85	1989.53	0.0552201	1	1	0.206045	0.977791	1.71912	0.781666
Cer(d38:2)	59.1338	178.23	125.575	19.3791	27.7916	36.2282	24.4497	185.316	77.5656	148.107	7.17419	199.324	266.605	174.469	74.6701	172.883	213.836	87.5103	370.245	107.491	65.6589	168.445	95.2267	250.219	136.826	145.822	226.328	538.337	111.292	41.7972	81.238	94.9932	70.4168	475.091	484.456	0.054884	1	1	0.206045	0.991584	1.76478	0.819485
Cer(d38:3)	2.50846	11.2271	5.83987	7.62914	1.05333	6.16518	1.05565	13.1049	3.95857	6.43941	0.637076	8.68041	14.1773	8.58137	2.81337	7.85031	12.2464	3.83091	5.9101	8.51984	3.48586	6.19456	3.94073	7.20311	3.50024	6.721	9.56996	9.88623	4.36781	2.46821	3.12327	1.41597	1.0246	17.2142	4.61857	0.611337	1	1	0.773907	0.834115	0.891329	-0.16597
Cer(d39:0)	4.59597	4.95986	6.7736	1.67641	0.619219	5.18454	1.10538	5.78171	2.82209	10.9013	1.22862	8.15766	7.85752	7.10424	2.73115	5.19169	5.32559	4.23159	11.9081	5.08392	2.85882	10.2314	2.90168	4.29023	7.88091	4.0557	17.6681	11.9261	4.27311	6.61017	2.55415	3.51888	1.68616	21.1139	8.56051	0.0855867	1	1	0.267943	0.885269	1.56061	0.642108
Cer(d39:1)	93.4053	92.5058	142.281	49.3722	34.4154	113.095	40.8609	188.236	111.845	310.424	17.4111	291.42	238.329	241.212	106.405	250.35	187.48	130.429	670.09	140.273	99.3419	258.256	177.671	325.681	229.805	278.358	470.121	508.097	157.094	107.476	125.936	152.329	78.141	602.936	583.422	0.0112129	1	1	0.0949798	1.31698	1.99172	0.994012
Cer(d39:2)	9.58487	25.1687	22.5987	6.40768	4.39038	8.07688	5.73026	31.1542	18.1726	28.8565	1.06698	40.2827	36.7098	33.3353	14.8223	39.0022	49.3208	28.8851	65.5322	25.5357	14.3551	33.9628	21.1675	39.9816	35.9145	43.5491	57.4428	78.1971	26.4387	6.65701	14.7774	21.7918	12.3945	84.2526	56.8615	0.0310954	1	1	0.156258	1.11872	1.67603	0.745049
Cer(d39:3)	0.819223	0.684094	0.708342	0.58992	0.113038	0.983647	0.215922	1.66465	0.501425	1.27459	0.0360013	1.19785	2.10419	1.72481	0.579347	0.684962	2.14389	0.843546	1.76776	1.11296	0.59752	1.30576	1.06503	1.4713	1.03462	1.47435	2.36151	2.53844	0.82645	0	0.700444	0.347684	0.115309	3.90659	1.10217	0.230859	1	1	0.451011	0.607779	1.36377	0.447598
Cer(d40:0)	14.5091	55.2156	43.4395	9.44192	4.99637	62.5035	8.89763	63.8177	15.8992	82.2813	25.8923	54.2508	66.3165	39.6543	20.1019	45.4442	57.5779	28.731	125.597	49.2439	23.8923	103.42	18.362	56.3389	48.0536	19.5302	118.327	89.6622	21.5113	106.87	30.1685	23.4878	15.3489	182.073	109.124	0.044639	1	1	0.188336	1.0325	1.72844	0.789472
Cer(d40:1)	559.419	745.226	800.539	277.1	242.361	773.814	231.792	1302.08	565.38	1624.72	125.971	1506.44	1397.6	863.308	700.024	1314.73	1409.49	541.772	3514.42	652.77	490.25	1826.69	762.661	2079.85	885.461	889.604	2102.77	2321.79	605.977	862.825	805.626	523.504	572.165	3116.04	3426.96	0.0288215	1	1	0.150232	1.10777	1.7979	0.846316
Cer(d40:2)	289.246	593.59	564.834	117.109	107.306	238.202	154.67	874.311	342.806	847.472	45.4374	1134.47	1124.41	830.87	439.28	833.454	825.486	513.037	1881.22	699.574	337.267	857.267	534.306	1499.28	706.055	688.12	1404.37	2237.83	522.714	423.371	304.427	587.308	426.356	2012.24	2006.17	0.0195254	1	1	0.121255	1.20023	1.83631	0.876811
Cer(d40:3)	25.8122	50.2333	37.059	6.85141	4.44035	12.2956	8.79087	74.5033	26.1107	53.82	1.98031	84.6113	40.9473	53.7703	29.2419	54.8808	82.7044	28.8039	82.2177	50.5467	23.0343	54.3942	37.6395	53.6959	41.0199	53.1069	102.169	129.435	36.708	17.3496	20.3206	22.1871	15.0802	156.914	73.6176	0.106557	1	1	0.30225	0.808336	1.51651	0.600758
Cer(d40:4)	1.07565	8.03966	2.84471	0.319416	0.0963144	0.35669	0.617908	6.54315	1.18353	3.96181	0.0698689	3.05671	6.7954	3.3666	1.57745	3.14826	6.32379	1.49888	4.25271	5.13434	1.12766	3.49537	2.59417	2.00327	1.24831	1.80156	8.84072	7.65447	1.61333	0.577081	1.03123	0.634152	0.247818	9.31729	1.68578	0.744901	1	1	0.868184	0.46047	1.10843	0.148514
Cer(d41:0)	3.70387	8.79469	7.62823	3.42601	1.28526	13.6571	1.89776	10.3486	3.60248	14.676	5.72055	13.1895	10.6899	11.3082	4.45012	8.30759	8.80986	4.96817	36.1806	9.75532	5.96095	17.731	4.89754	9.29992	9.80092	6.06644	25.8962	18.1611	4.89245	36.0393	6.82142	4.97043	2.4951	35.6003	17.6306	0.0267045	1	1	0.143481	1.16745	1.95682	0.96851
Cer(d41:1)	258.084	280.239	357.296	161.314	110.48	384.794	118.237	506.615	270.261	670.05	77.1467	634.002	474.9	476.535	336.406	570.38	515.713	251.62	1576.67	302.932	282.895	742.119	346.119	777.03	412.939	466.402	1004.86	974.034	259.443	517.991	397.847	260.022	211.966	1486.2	1308.02	0.0161372	1	1	0.114676	1.21812	1.85833	0.894008
Cer(d41:2)	139.213	245.124	267.031	64.8893	49.3684	113.179	71.1608	378.578	173.48	440.894	22.2869	542.63	476.703	513.559	201.592	371.76	424.236	244.085	1022.16	271.034	176.449	474.562	325.749	639.33	354.206	348.549	731.096	1059.34	281.015	229.878	145.316	271.082	157.408	1013.6	832.361	0.0168995	1	1	0.117209	1.20462	1.86155	0.896503
Cer(d41:3)	11.7265	21.608	20.014	5.25472	2.89577	9.65029	4.94263	35.2057	14.7014	34.4855	1.36128	44.4273	41.8033	48.9792	15.3704	30.6102	45.6175	18.9925	53.8174	25.4468	14.6844	34.7147	21.7378	34.2187	24.349	32.515	56.7575	91.7792	21.2841	13.7745	11.4779	17.3735	7.65115	83.8195	46.3968	0.0949086	1	1	0.284157	0.836045	1.53714	0.620248
Cer(d41:4)	0.542393	1.28471	0.745873	0.285449	0.0472425	0.141525	0.115655	1.19307	0.501354	0.968813	0	2.08151	1.50274	1.81473	0.673395	1.22381	1.37094	0.908773	1.6299	1.25642	0.592096	1.13688	0.840361	1.01462	0.867583	1.28813	2.37756	3.99793	0.826535	0.116475	0.53643	0.461564	0.141091	3.15489	1.23567	0.173804	1	1	0.39057	0.688238	1.47626	0.561947
Cer(d42:0)	6.23855	14.4027	10.2747	4.76905	2.21675	20.3366	2.06589	14.021	5.07316	19.8188	14.6722	20.7643	16.6458	13.5585	6.10655	9.59142	11.6479	5.97279	122.467	12.6646	6.4586	26.6882	10.624	19.3196	11.2546	8.47297	35.4508	30.9232	7.86328	111.14	9.77818	5.83578	4.05726	46.8961	35.934	0.0449213	1	1	0.188336	1.0977	2.70255	1.43432
Cer(d42:1)	539.407	552.475	625.907	228.036	184.027	684.015	172.072	1106.47	76.738	1281.79	148.89	1305.27	889.778	812.616	554.646	816.034	840.152	437.572	3759.9	449.767	349.224	1614.81	738.054	1694.78	534.954	609.887	1740.07	2254.93	425.07	1360.49	611.518	304.115	328.242	2467.57	2537.12	0.0209756	1	1	0.12559	1.16567	2.04886	1.03482
Cer(d42:2)	1157.47	2655.57	1682.6	491.211	345.033	1080.59	511.785	3529.85	1112.19	2561.27	166.465	3798.45	3512.94	1860	1518.88	2386.61	4307.01	1210.46	5884.46	1557.06	971.519	3186.56	1633.68	3591.08	1346.15	1308.88	3119.92	5550.4	1197.78	2191.06	1249.4	889.481	1205.15	6067.27	5281.05	0.137488	1	1	0.34146	0.796495	1.44446	0.530529
Cer(d42:3)	315.075	975.523	568.041	89.1337	76.7184	175.824	148.244	1108.26	312.303	782.883	50.8893	1271.01	1282.73	892.591	454.925	788.187	1254.25	522.341	1781.5	609.461	292.569	991.861	541.458	1248.47	518.86	497.724	1398.43	2441.84	479.672	607.949	261.553	429.731	383.296	2206.2	1476.26	0.0988547	1	1	0.289897	0.84287	1.54648	0.628985
Cer(d42:4)	23.036	86.8917	42.3691	6.99397	4.07099	10.47	9.38444	80.9929	22.6451	61.1632	2.2182	73.9396	78.1118	61.3958	37.9818	48.2581	121.591	31.5407	91.0327	56.7641	26.6103	83.2876	37.0532	69.1031	39.3723	36.2359	145.534	156.249	33.3332	29.2857	17.5283	25.2863	13.1893	153.504	67.9691	0.188261	1	1	0.403343	0.68654	1.42574	0.51171
Cer(d42:5)	1.26337	25.1585	7.01629	0.501298	0.361103	0.778606	0.440753	13.4309	1.24293	4.59496	0.166521	7.25453	17.302	11.384	2.10258	3.34333	12.3249	2.60245	4.53394	10.0242	2.22915	3.18056	3.07192	5.95045	2.32114	1.31809	8.70154	14.6585	1.74085	1.63875	2.2957	0.787322	0.627681	31.1756	2.89506	0.852014	1	1	0.942794	0.615955	0.924474	-0.113296
Cer(d42:6)	0	9.51515	1.93813	0	0.072291	0.168844	0	4.82793	0.305139	1.35524	0	1.09643	7.26946	3.1463	0.372716	1.11763	4.79555	0.7108	0	2.27954	0.53629	0.602398	0.628663	1.5288	0.559621	0	1.1682	2.2565	0.143876	0	0.243973	0	0	12.1189	0	0.447665	1	1	0.651624	0.822337	0.63679	-0.651111
Cer(d43:0)	1.30895	2.76469	1.60328	1.75242	0.720258	1.78462	0.368819	1.37582	1.2376	1.26509	1.10591	4.52682	2.00644	3.03114	1.31197	1.07958	1.28793	1.1385	13.4563	1.39964	0.823842	2.17217	1.82881	2.18358	1.46686	2.11902	3.42689	2.84797	1.70942	8.23156	0.655495	0.784392	0.760915	3.43239	2.70569	0.130049	1	1	0.334315	0.93677	1.78452	0.835536
Cer(d43:2)	47.925	61.6998	85.7702	27.1242	10.0591	47.6567	24.7749	159.967	68.8082	120.44	7.62079	183.026	191.591	122.688	56.3592	142.044	152.237	70.3161	217.045	53.4855	42.7172	127.714	83.194	111.565	63.5276	78.9951	106.266	194.816	67.1543	67.2732	43.8975	35.4262	29.3771	338.772	248.188	0.342217	1	1	0.548424	0.668627	1.27949	0.35557
Cer(d43:3)	7.36558	10.9037	13.271	2.65174	1.318	3.31732	2.64159	19.879	9.23872	22.6596	1.13924	26.9606	26.6257	24.5235	8.80723	19.1087	27.111	9.38912	33.8103	7.89023	7.08672	22.7122	12.9187	20.3052	11.3657	14.5605	26.6202	41.7109	11.7989	10.4648	5.33849	7.26536	3.64482	47.2744	27.625	0.190873	1	1	0.403538	0.748018	1.39617	0.481475
Cer(d43:4)	0.449828	0.811435	0.736674	0.0338528	0.0322855	0	0.0653469	1.16218	0.472529	0.883168	0.0556636	1.02661	1.19824	1.08225	0.385215	0.54764	1.58723	0.495803	0.950044	0.394995	0.292666	1.08543	0.63785	0.696662	0.606949	0.700068	1.44547	2.05306	0.424852	0.379235	0.221519	0.173237	0.0466036	1.92626	0.920176	0.415422	1	1	0.620216	0.607206	1.24408	0.315077
Cer(d44:0)	2.39151	5.17174	2.27007	2.74079	1.08829	2.91877	0.687643	1.56123	2.30978	1.23336	2.06634	7.27418	2.6263	4.89162	1.90468	1.30291	1.7346	1.66041	36.407	2.07833	1.18542	3.37277	3.04048	5.19292	2.05335	3.50155	4.1217	5.44907	3.54091	9.32108	1.20881	1.23839	1.77968	3.30225	5.0527	0.178762	1	1	0.394618	0.730402	2.12176	1.08526
Cer(d44:1)	4.80148	6.87733	4.76392	3.6233	1.77461	10.5374	1.51571	7.70366	3.60899	8.02598	3.68022	21.572	8.9353	10.0815	4.01041	5.68742	6.73231	3.71764	118.941	3.65126	3.22587	24.6003	16.2663	32.8822	5.31693	6.82733	25.4483	99.8863	7.04419	34.2476	10.9812	2.84057	2.93167	27.9527	35.8057	0.023148	1	1	0.133509	1.17693	4.12956	2.04599
Cer(d44:2)	9.48839	17.7508	11.9984	4.76612	1.63327	12.8097	2.78886	19.8458	6.44964	16.3047	2.64938	38.8129	24.2895	22.5012	6.84124	14.2368	22.3458	7.43014	158.691	6.72878	5.15837	37.8751	26.8264	31.878	8.61633	11.076	42.2871	109.645	15.3856	44.456	14.2113	3.96538	4.92867	62.3785	40.5993	0.0369831	1	1	0.168105	1.07571	2.72268	1.44503
Cer(d44:3)	4.72072	8.22342	5.30072	1.92506	0.621855	6.09158	1.43901	8.51855	2.93829	9.01667	0.835813	16.1341	11.2252	9.24237	4.00536	8.06611	13.0485	3.35596	29.567	3.13162	3.24818	18.2716	11.3695	14.8435	3.53083	3.92613	31.8499	59.2835	5.07992	17.7729	7.00847	2.11814	2.40368	29.992	14.2366	0.0344624	1	1	0.163368	1.08277	2.37808	1.2498
Cer(d44:4)	0.653117	3.05791	1.0542	0.100218	0.0402857	0.512427	0.199136	1.67157	0.423505	2.73278	0.0697646	3.32306	2.44181	2.47075	0.697907	1.18883	2.11229	0.606484	4.56316	0.820181	0.490228	4.64951	2.7008	2.79573	0.646524	0.961592	7.87251	14.7016	0.77705	2.41567	0.970035	0.422717	0.249075	6.85969	1.94274	0.063745	1	1	0.223667	0.950597	2.44073	1.28731
Cer(d44:5)	0.165559	3.35818	0.464714	0.0702791	0	0.148156	0	1.70974	0.0836546	0.546253	0.0140953	1.04453	1.56064	1.35432	0.136246	0.342807	1.33742	0.195366	1.29462	0.71377	0.0999438	0.893258	0.590446	0.811368	0.221143	0.136359	2.2499	2.29515	0.196726	0.393671	0.314245	0.123703	0.0597612	3.83157	0.336596	0.626205	1	1	0.782756	0.591005	1.23036	0.299081
Cer(d44:6)	0	3.70657	0.641893	0.043034	0	0.0433884	0.0135556	1.80241	0.0449697	0.311256	0	0.322753	0.628217	1.41091	0	0.141615	0.91794	0.131711	0.156569	0.361388	0.153164	0	0.0575532	0.32725	0.0978449	0	0.647293	1.08927	0.0692106	0	0.106001	0	0	5.14881	0.104904	0.84178	1	1	0.938674	0.579296	0.866972	-0.205943
Cer(d45:0)	1.43466	2.4126	1.48574	1.90159	0.659412	1.20892	0.472391	0.811852	1.06453	0.503806	0.608986	4.36088	1.39316	2.16723	1.00937	0.811212	0.835874	0.799355	7.93847	1.11373	0.654024	1.25189	1.26087	1.57592	0.999203	1.72819	1.76532	1.63904	1.85693	2.61305	0.511074	0.532605	0.856785	1.13997	1.93124	0.403028	1	1	0.612687	0.690566	1.29882	0.377205
Cer(d45:1)	1.51796	3.03828	1.20129	1.194	0.596513	1.49192	0.49538	1.12828	1.29623	0.773967	1.14146	4.80499	1.71322	3.28072	1.47649	0.799885	1.12257	1.14283	14.43	1.18237	0.623459	2.39073	1.75938	3.71881	1.45448	2.26349	2.03535	3.74554	2.21978	3.95846	0.713093	0.696359	0.954553	2.10535	3.13713	0.150312	1	1	0.361328	0.78215	1.77828	0.830484
Cer(d45:2)	0.172867	0.46739	0.26659	0.265375	0.049293	0.097177	0.0886834	0.282531	0.300343	0.274744	0.100734	1.40894	0.719089	0.597644	0.265792	0.406267	0.409131	0.240025	3.16822	0.164131	0.10494	0.545645	0.600326	0.62395	0.164277	0.357006	0.576734	1.16574	0.561861	0.574579	0.182512	0.0526773	0.167879	1.00672	0.768723	0.160202	1	1	0.373432	0.800914	1.78093	0.832627
Cer(d45:3)	0.023204	0.0292912	0.0430515	0	0	0	0.0296888	0.136525	0	0.0628394	0	0.189643	0.256991	0.0351308	0	0.0534845	0.0301104	0.0321501	0.274494	0	0.0291189	0.085872	0.146743	0.0338075	0.0851048	0.0880045	0.0324231	0.470057	0.0459602	0.0555782	0	0	0	0.386413	0.115521	0.140779	1	1	0.343365	0.761991	2.12325	1.08627
Cer(d46:0)	1.90324	3.35396	1.98963	2.2014	0.903898	1.97258	0.606846	1.26309	1.46623	0.778234	0.974985	4.48829	1.85295	3.1338	1.60294	1.0667	0.901226	1.09308	10.1825	1.76594	0.978279	1.61799	1.83015	2.56043	1.4376	2.65591	2.2192	2.18545	2.60935	3.72363	0.603462	1.01242	1.43239	1.95965	2.28466	0.25894	1	1	0.485817	0.704144	1.37781	0.46238
Cer(d46:1)	1.26804	2.37938	1.14667	1.4541	0.595376	1.08785	0.343616	0.679397	0.816668	0.427354	0.570849	4.25127	1.46795	2.20301	0.969756	0.659938	0.847133	0.654004	9.3572	1.02447	0.576908	1.1636	1.21313	1.84764	0.768014	1.67982	1.68828	1.99157	1.83305	2.8714	0.518638	0.530073	0.8487	1.1876	1.97638	0.269071	1	1	0.496442	0.701503	1.50783	0.592477
Cer(d46:2)	0.066689	0.4464	0.159202	0.131427	0.0928381	0.364003	0.0197812	0.14377	0.0632962	0.18567	0.093106	0.803503	0.283743	0.385942	0.123244	0.0668625	0.219612	0.0528049	4.67325	0.206633	0.0210873	0.495716	0.2723	0.735886	0.112035	0.297876	0.64663	1.64258	0.241785	0.736714	0.0582284	0.0243486	0.173211	0.595614	1.04494	0.0845574	1	1	0.267587	0.892777	3.42621	1.77662
Cer(d47:0)	1.09544	1.77171	0.865819	1.3516	0.519652	0.78265	0.280685	0.570647	0.71022	0.291502	0.532506	2.17579	1.05659	1.72287	0.717066	0.505866	0.537217	0.618574	4.37514	0.960348	0.522817	0.737521	1.01677	1.27244	0.815416	1.37984	1.10444	1.02427	1.33827	2.02542	0.3089	0.384503	0.795928	0.963662	0.957187	0.283804	1	1	0.508826	0.718391	1.31366	0.393591
Cer(d47:1)	0.753984	1.248	0.531736	0.78736	0.27805	0.489813	0.15948	0.310768	0.455729	0.235326	0.340027	1.93132	0.663629	1.05645	0.521589	0.23423	0.412645	0.376717	3.08551	0.517205	0.276477	0.516748	0.665802	0.621192	0.541079	0.955819	0.796142	0.727187	1.05398	1.50773	0.207165	0.273911	0.429146	0.482892	0.645991	0.351991	1	1	0.555569	0.738203	1.3059	0.385045
Cer(d48:0)	1.66915	0.883601	1.69299	1.29257	0.562863	1.24335	0.634957	0.564892	0.70138	0.35402	0.497681	3.26073	1.28475	2.47666	0.920928	0.839783	0.602871	0.752852	7.71469	0.780548	0.857011	0.853565	1.30851	1.75366	1.27648	1.98942	1.46318	1.34731	2.03317	2.13548	0.290862	0.772127	1.32208	2.9471	1.70499	0.139316	1	1	0.34146	0.779713	1.5985	0.676716
Cer(d48:1)	1.01727	1.82614	0.953635	0.988835	0.479023	0.55685	0.215455	0.476549	0.539363	0.215269	0.402947	2.59752	1.18339	1.44622	0.74916	0.531988	0.496489	0.525383	4.79074	0.786703	0.315309	0.671996	0.673695	1.10126	0.604479	1.1631	1.07526	0.901201	1.49499	1.93078	0.12692	0.433869	0.616407	0.841745	0.750705	0.437548	1	1	0.641492	0.721689	1.27319	0.348449
Cer(d49:0)	0.656671	1.03339	0.664933	0.828838	0.329872	0.567732	0.191779	0.244667	0.467581	0.165307	0.267242	1.51498	0.66614	1.3341	0.470406	0.362275	0.342277	0.321402	3.25323	0.507404	0.266757	0.681865	0.686065	0.87524	0.44588	0.912235	0.745518	0.757367	0.928175	1.24705	0.190249	0.37537	0.581494	1.22246	0.770896	0.165821	1	1	0.378587	0.802389	1.4667	0.552576
Cer(d49:1)	0.750451	1.10431	0.539711	0.680591	0.221788	0.303378	0.10711	0.148878	0.381746	0.0778533	0.301986	1.3048	0.543755	0.765059	0.441685	0.431652	0.281767	0.16195	1.82684	0.623862	0.354984	0.298155	0.509955	0.368744	0.293018	0.765045	0.628781	0.587014	0.736323	1.33463	0.108343	0.269937	0.363884	0.395585	0.454134	0.410814	1	1	0.618203	0.747026	1.22861	0.297024
Cer(d50:0)	0.708432	1.51771	0.819617	0.878575	0.386358	0.900557	0.203008	0.398565	0.612643	0.208123	0.423635	1.88981	0.848734	1.31803	0.437429	0.467458	0.335838	0.544458	4.08302	0.546756	0.359851	0.891646	0.682047	1.10041	0.597074	0.901774	1.12778	1.00694	1.18042	1.39547	0.324407	0.283611	0.816357	1.8162	0.949354	0.159453	1	1	0.372554	0.811164	1.48273	0.568252
Cer(d50:1)	0.757474	1.48618	0.754273	0.89831	0.323742	0.513893	0.15647	0.262999	0.554596	0.203707	0.365437	1.92271	0.714506	1.21836	0.586225	0.297554	0.345048	0.26343	3.11245	0.425606	0.414689	0.678619	0.722665	0.891326	0.423163	0.892132	0.749556	0.703772	0.837694	1.24393	0.211143	0.309343	0.538488	0.816941	0.624398	0.432744	1	1	0.636388	0.735637	1.23835	0.308417
Cer(d51:0)	0.447614	0.5678	0.324715	0.189308	0.12274	0.2347	0.0410757	0.147594	0.298566	0.129419	0.177271	0.622899	0.333207	0.562525	0.335817	0.186909	0	0.104899	2.01198	0.211854	0.0266193	0.0753741	0.191803	0.8277	0.216746	0.527665	0.324012	0.258607	0.726829	0.324093	0.0419965	0.134606	0.409802	0.718613	0.322808	0.195211	1	1	0.405844	0.671826	1.61248	0.689281
Cer(d51:1)	0.351914	0.714822	0.279149	0.342751	0.1187	0.0618861	0.0599429	0.101864	0.210581	0.026975	0.128569	0.933366	0.156982	0.423191	0.210487	0.151454	0.214475	0.144456	1.37355	0.175268	0.110523	0	0.412262	0.251962	0.26052	0.466419	0.31894	0.309705	0.461773	0.609321	0.028866	0.146309	0.164643	0.224486	0.361176	0.421775	1	1	0.625779	0.655083	1.29753	0.375766
Cer(d52:0)	0.244025	0.498783	0.322741	0.251541	0.138771	0.132748	0.0892532	0.163856	0.0599499	0.0965291	0.137283	0.708913	0.262877	0.611249	0.218463	0.141723	0.129136	0.154494	1.49017	0.176521	0.0873097	0	0.123867	0.284303	0.292223	0.278773	0	0.353535	0.649341	0.167488	0	0.166836	0.241342	0.988467	0.5783	0.332761	1	1	0.54121	0.55716	1.42682	0.512803
Cer(d52:1)	0.351711	0.926982	0.290184	0.256235	0.0891938	0.167002	0.117428	0.122855	0.202475	0.0446711	0.18962	0.732187	0.455896	0.467882	0.177451	0.186633	0.066131	0.0764648	1.82525	0.264922	0.111984	0.0860912	0.222794	0.304909	0.266762	0.563726	0.527009	0.305491	0.870176	0.359096	0.124486	0.251892	0.252817	0.61886	0.303618	0.192983	1	1	0.404578	0.663354	1.56207	0.643457
CL1(72:8)	428.938		103.006		66.5806		12.0497	476.118		371.47	40.0833		28.1333		10.3437	148.226		22.4516		65.6268	125.879		444.058				117.397		808.673	128.033	396.863	7.43554				0.352282	1	1	0.555569	0.466903
DG(26:0)	6.39387	12.1611	9.00469	20.5276	5.86104	22.3538	8.34282	4.98885	10.8217	10.4204	4.9855	16.4463	13.6492	15.1834	7.48981	4.13963	12.4423	7.84624	28.0871	5.95778	7.08231	12.4712	9.25596	19.713	5.79426	13.9757	11.265	19.0075	14.0252	12.8512	8.29367	4.37593	10.4909	20.8502	7.12444	0.410233	1	1	0.618203	0.67746	1.15515	0.208078
DG(29:0)	27.2956	34.3133	29.1341	23.1652	12.6445	18.7678	9.83921	20.1243	20.2882	8.86382	7.57115	192.816	41.3524	50.6851	25.5775	17.434	25.2227	17.6377	74.4088	25.2599	7.56851	16.5614	17.7118	24.1778	17.5324	29.5539	23.1574	28.1707	31.8006	39.2905	7.59103	11.3858	17.4115	28.579	16.7429	0.462267	1	1	0.665132	1.13584	0.757513	-0.400657
DG(30:0)	133.163	93.1041	130.691	44.4833	37.6517	68.2888	26.7312	180.961	82.5981	129.686	62.3337	553.223	176.406	224.971	82.168	125.892	90.3004	117.354	316.669	121.526	32.8626	78.3493	85.39	157.941	125.49	150.217	208.337	584.732	141.509	677.908	134.371	250.53	58.8588	608.446	258.321	0.0753725	1	1	0.251242	1.00104	1.79078	0.840587
DG(30:1)	60.0889	56.6575	55.1242	38.9715	17.1283	24.3697	9.02029	44.7064	26.1946	13.9146	11.8886	385.138	74.6807	106.557	42.1788	41.5917	40.6917	39.4597	145.632	59.4805	11.878	26.7728	40.3952	56.3669	50.3087	78.3282	53.582	180.041	68.4925	94.6625	26.7083	95.4283	18.7715	201.355	38.6526	0.595703	1	1	0.768649	0.682485	1.21302	0.278598
DG(31:0)	71.112	91.6405	89.04	36.8775	28.7268	33.9643	16.8804	71.1467	55.0682	57.8135	31.4887	601.527	124.339	155.886	68.3363	52.302	71.291	64.6052	238.646	60.2926	20.5516	44.3761	58.2608	87.0102	60.6194	107.304	98.194	165.798	94.8662	286.729	35.4272	71.1052	45.5646	126.303	110.19	0.888834	1	1	0.956764	0.975051	1.05218	0.0733797
DG(31:1)	65.3262	81.8459	74.0829	42.7082	24.6079	22.5132	13.9198	53.3288	40.407	26.55	19.5294	577.906	107.922	155.379	70.1957	38.1536	65.5606	65.9823	220.53	70.9889	15.9061	41.7197	43.9445	53.9854	51.9401	106.441	74.0946	112.087	86.3857	83.931	16.9704	72.7937	27.9791	54.6754	50.2419	0.620379	1	1	0.780351	0.91431	0.811361	-0.301585
DG(32:0)	176.726	224.278	283.694	71.4695	65.5416	239.007	54.4559	348.825	150.892	403.951	268.904	1024.11	531.056	719.842	143.776	238.53	200.721	386	1187.37	258.855	64.5635	238.914	227.37	661.037	194.386	291.475	645.941	2241.36	284.116	6073.48	288.896	351.262	139.439	1755.03	579.205	0.111021	1	1	0.304168	1.00558	2.96351	1.5673
DG(32:1)	744.406	583.736	1185.78	113.289	93.5579	113.161	132.4	1833.89	436.657	936.669	843.724	3212.15	2017.1	2484.25	288.573	1257.73	562.034	1768.65	2118.14	2867.29	65.6598	457.539	476.162	1338.5	1890.15	865.865	2097.91	6402.12	747.814	2022.06	198.042	5692.96	258.922	2641.63	3206.57	0.0723631	1	1	0.243656	0.998535	1.89754	0.924129
DG(32:2)	183.677	137.17	245.414	52.023	33.0231	38.6767	54.9303	317.623	132.313	486.484	146.971	695.087	475.736	826.181	141.203	259.473	162.315	368.744	449.048	547.843	20.544	238.68	116.749	258.707	498.75	246.464	601.255	1025.11	243.537	242.221	43.8508	783.524	74.4789	422.919	347.099	0.255482	1	1	0.482726	0.572951	1.37127	0.45551
DG(33:0)	57.452	69.2111	56.9743	31.4991	15.0905	29.8024	13.1614	59.2182	47.3023	54.1996	32.6949	375.921	93.1192	176.104	50.5734	41.439	49.8683	63.0677	245.763	48.6683	18.3692	57.5378	42.9148	73.2595	46.7308	102.797	74.5341	158.479	79.4556	454.372	32.2561	57.674	38.2179	131.983	94.5155	0.358384	1	1	0.562612	1.03221	1.41332	0.499086
DG(33:1)	127.246	131.659	220.958	48.8891	31.337	32.8519	45.097	247.103	112.361	264.936	125.997	998.855	372.862	634.019	113.412	163.707	143.4	297.686	531.714	336.481	19.0332	170.406	105.226	241.945	283.794	224.642	323.96	770.649	180.705	458.26	39.4287	685.633	56.2178	357.21	446.222	0.315462	1	1	0.538237	0.589554	1.34697	0.429722
DG(33:2)	88.9297	98.3085	222.521	28.5477	20.3309	14.0516	52.7333	209.954	97.5831	582.121	151.112	585.578	583.155	1440.37	104.91	103.39	126.803	397.976	542.816	367.697	12.6404	338.643	104.264	220.699	330.404	209.273	515.418	1138.63	178.659	180.619	19.8896	575.464	47.5228	252.75	360.817	0.676383	1	1	0.820853	0.369479	1.16406	0.21916
DG(33:3)	2.76847	3.46394	10.5776	5.8805	0.873644	3.14183	1.11064	5.43309	1.84791	10.5325	4.8806	34.5448	12.7306	31.28	8.52864	3.78296	6.10739	9.8802	19.2886	12.604	0.682313	9.15811	1.35167	5.28848	13.9683	10.9559	9.41409	35.8699	9.88198	4.69678	0.83156	40.0432	0.513929	5.52036	7.99606	0.518293	1	1	0.707085	0.325414	1.26539	0.339577
DG(34:0)	100.72	99.0622	101.108	58.7142	67.8283	129.298	54.5568	114.033	96.6462	107.412	100.924	403.138	177.488	177.389	81.6834	126.604	84.3984	130.322	411.087	86.7188	73.2238	107.707	146.627	332.864	98.1356	166.618	248.648	824.631	170.269	3834.64	173.027	105.942	155.926	729.23	206.773	0.137876	1	1	0.34146	0.92827	3.76929	1.91429
DG(34:1)	3259.2	7375.62	10066	449.236	621.499	726.014	2075.56	14156.5	3565.39	14759.4	8490.25	22169.1	26884.8	33445.7	2309.11	8081.03	6658.71	15378.7	32214.9	13620.1	304.426	8277.39	4133.28	14295.4	10471.3	5227.58	17229.7	40686.8	5741.53	24842.1	776.649	35401.7	3109.67	21301.7	25431.8	0.161842	1	1	0.374514	0.720025	1.5434	0.626113
DG(34:2)	6167.3	21860.8	24517.3	1067.86	1247.26	688.902	5814.27	27711.2	8356.77	49920.5	13824.2	33187.1	69510.3	94998.9	8040.51	11137.7	19777.9	45359.5	62980.6	34691.3	806.717	29712.7	9051.11	24591	29161.1	12509.3	53855.1	90487	14259	18872.8	1156.85	57130.1	5929.01	30492.1	34014.1	0.532012	1	1	0.719177	0.400879	1.21773	0.28419
DG(34:3)	494.947	598.068	1376.65	70.0456	94.6377	39.8461	252.313	1259.35	520.203	2266.78	825.543	2219.58	2686.51	5536.22	572.136	1097.23	570.485	2116.63	3381.99	2099.74	39.1652	1117.07	484.635	1613.01	2183.6	803.983	3816.98	7617.95	904.711	778.498	66.6062	6703.2	430.923	1146.53	2181.99	0.194582	1	1	0.405561	0.723546	1.65734	0.728869
DG(34:4)	26.3411	17.0502	52.9765	7.3449	5.13119	3.8589	12.7188	44.2803	29.6787	122.749	17.7991	64.2718	74.7857	190.308	25.4229	57.5075	23.6324	60.7198	111.176	109.15	1.4302	51.4315	14.9635	56.5982	119.886	28.219	144.502	215.468	36.2937	20.6522	0.512433	308.537	19.229	36.2312	88.6704	0.15468	1	1	0.366116	0.932206	1.72503	0.786625
DG(35:0)	8.83468	16.0255	14.2419	10.0114	8.2973	8.34953	3.49024	3.30917	12.5978	5.64041	6.15798	90.3562	17.3407	29.5426	12.6777	7.70835	12.3992	13.7236	62.9589	11.7728	5.85614	12.8301	13.9801	3.33585	5.89451	30.9793	22.4237	42.8956	20.5383	152.192	6.26999	4.40035	12.9388	9.58156	15.1851	0.325918	1	1	0.538237	0.959956	1.63718	0.711215
DG(35:1)	63.297	56.9453	123.379	17.5408	13.946	13.7359	24.2331	140.242	62.5021	253.507	140.462	511.695	295.059	693.934	49.985	121.491	72.9069	173.643	571.341	140.824	6.91135	169.984	98.965	226.653	141.696	113.546	244.267	617.467	130.638	706.579	17.0402	423.399	35.0674	392.266	401.543	0.138374	1	1	0.34146	0.886976	1.66139	0.732393
DG(35:2)	131.948	165.637	400.478	28.1266	26.2705	14.5159	87.2132	358.166	171.307	1141.61	337.071	926.878	1121.39	3334.72	145.925	225.948	195.459	765.742	1508.89	443.645	12.148	785.325	197.715	520.858	519.555	315.284	1034.09	1821.97	327.402	589.918	23.32	1168.66	78.2042	605.538	681.005	0.679447	1	1	0.822801	0.482274	1.17546	0.233223
DG(35:3)	34.1594	27.4846	75.2946	12.8714	9.51407	16.8366	31.924	43.8671	40.9616	48.823	43.3912	196.52	127.814	363.239	58.5456	63.2072	13.6822	163.314	200.589	32.9766	10.0605	102.673	47.2578	136.319	112.31	61.1136	209.28	318.203	62.4821	57.3019	9.34804	312.911	25.6972	86.6233	114.399	0.265092	1	1	0.494575	0.556272	1.46654	0.552415
DG(35:4)	13.9207	10.1581	34.9525	3.81789	2.73149	2.61309	9.52714	24.4526	21.0473	118.405	6.30257	50.0367	75.0693	253.002	11.9477	15.7311	19.8836	38.2042	119.452	76.3482	1.15484	52.9845	15.3956	40.9276	65.8953	18.69	101.347	98.5244	20.9508	9.81273	1.40043	130.069	1.04728	27.8997	81.9165	0.532191	1	1	0.719177	0.310268	1.28495	0.361709
DG(35:5)	0	0.315623	3.10162	0	0.194047	0	0.54167	1.65025	1.51319	8.66943	0.31151	2.92713	3.79899	18.3123	0.816251	1.23616	0.799965	3.61105	13.1787	4.87648	0	15.7852	0.542256	2.52178	9.44814	0.466709	4.17844	11.1648	0.957822	1.07572	0	16.3455	0	0	3.88858	0.201103	1	1	0.414644	0.724425	1.87025	0.903232
DG(36:0)	48.4488	42.4817	50.1893	27.0623	34.4462	36.3968	26.391	40.7012	43.6557	39.1395	54.3572	189.357	66.2305	92.0169	32.9198	46.2905	31.4891	47.518	199.762	32.7976	29.7876	48.3377	79.3971	109.468	40.7687	94.4136	105.554	199.66	82.5986	1734.15	47.9531	40.1492	69.3941	158.508	78.4955	0.194669	1	1	0.405561	0.87525	3.51553	1.81374
DG(36:1)	276.91	320.477	561.359	66.9337	68.3235	104.99	101.145	463.29	210.43	808.131	543.611	1757.48	879.628	1316.34	143.375	604.298	292.779	704.603	5508.39	574.677	25.4272	748.917	709.3	1968.99	788.633	359.362	1677.01	4928.09	1001.01	14033.8	139.169	2414.89	309.967	2777.49	1999.48	0.0415412	1	1	0.182198	1.1054	4.58749	2.19771
DG(36:2)	1629.66	3408.96	5854.69	260.85	360.643	194.51	1109.49	3646.44	1971.59	11743.5	4249.41	10449.8	12342.6	18190	1556.37	3114.66	2870.75	9360.62	24970.1	4310.71	161.121	7027.91	3569.83	11510.5	8289.95	2803.58	17979.5	34865.2	5311.29	14593.4	409.813	18814.6	2016.66	13372.3	9534.53	0.046498	1	1	0.192938	0.996181	2.05929	1.04215
DG(36:3)	938.86	2362.84	4157.19	173.327	255.038	115.797	973.237	3645.98	1348.37	6788.78	2172.36	8042.63	9760.72	15874.3	1185.15	1852.53	1644.58	6129.12	13778.5	4884.25	69.2202	3651.5	1817.76	5728.97	4711.89	1730.55	10692.7	19446.5	2362.83	5806.91	205.479	12568.5	1251.79	6369.67	6044.99	0.185131	1	1	0.402918	0.668879	1.58809	0.667294
DG(36:4)	1759.94	4227.09	6013.63	321.356	444.362	56.0149	1682.4	4977.08	2804.6	15032.1	780.281	8435.75	13749.5	23485.6	1576.49	2530.95	5507.51	6910.28	25829.8	10344.7	105.689	6906.36	2997.77	7672.81	8416.46	1986.44	15981.1	10540.6	3777.25	2824.98	91.6104	19471.3	1705.66	5402.39	11235.1	0.300839	1	1	0.525024	0.51989	1.42827	0.514269
DG(36:5)	231.318	124.272	770.284	30.7358	51.7317	4.59035	137.083	271.39	332.226	1294.75	49.2392	629.976	804.656	2422.27	177.504	660.487	209.274	619.65	4031.35	774.102	11.3195	1675.18	227.727	620.803	1431.06	227.805	1522.12	2612.61	291.321	126.602	16.3855	4365.97	178.599	449.518	1213.88	0.0723658	1	1	0.243656	1.06477	2.37373	1.24715
DG(36:6)	8.99303	3.50752	19.8297	1.47273	0.448889	0.520199	2.10317	10.492	7.77839	51.7623	1.92293	15.4354	24.7913	65.7901	5.10794	25.5687	7.32054	20.828	40.9044	28.8047	0	35.1368	5.87968	16.1413	43.5979	5.56152	47.2711	55.9962	10.4884	4.05098	0	80.5273	1.50841	11.7376	18.1158	0.230918	1	1	0.451011	0.708247	1.56971	0.650502
DG(37:0)	11.174	13.5864	11.9732	8.01593	5.69499	5.28618	2.57038	6.49304	8.97173	3.11958	3.69727	75.7866	12.0582	23.5322	8.71622	5.2384	8.41619	10.2907	45.2866	7.83279	5.00969	8.32998	11.6541	11.9196	7.45203	24.4334	15.766	22.8781	15.6663	46.0219	4.56288	5.16037	8.52459	9.90956	9.27066	0.578334	1	1	0.758968	0.868723	1.22408	0.291696
DG(37:1)	5.98669	7.30232	11.2929	2.03952	2.17485	2.21281	2.77549	7.92121	4.04056	12.7841	9.63353	31.4028	15.6006	27.9687	7.91619	11.0032	9.13182	15.4931	77.5255	6.88836	1.77709	11.4069	9.42207	31.1745	12.5079	11.0194	27.9994	7.66714	15.7414	96.6523	4.22011	35.8087	8.81826	32.5383	22.7591	0.0477358	1	1	0.193801	1.06183	2.34773	1.23127
DG(37:2)	35.5152	56.4508	98.9576	6.29465	8.72563	0.371511	23.5187	62.7696	41.7798	138.969	49.1465	164.251	128.553	190.58	35.2792	63.3716	48.8019	160.01	155.659	67.424	4.43617	99.1313	38.0404	133.152	119.778	59.6781	179.699	255.288	59.9151	74.688	7.61156	193.932	51.7753	142.399	95.9697	0.185134	1	1	0.402918	0.661182	1.40165	0.487121
DG(37:3)	13.6378	33.6933	59.589	2.57645	3.73466	2.18556	15.4906	47.6254	18.9017	79.0522	25.4499	100.816	86.5776	126.996	19.4217	29.6484	23.0571	93.572	140.312	55.8149	1.33509	59.9052	22.937	97.6994	69.6963	26.8531	112.863	136.558	29.779	30.9565	3.47816	132.69	23.111	58.4984	47.6078	0.212935	1	1	0.427599	0.622304	1.42178	0.507694
DG(37:4)	20.0477	25.8012	45.3824	3.01507	4.28588	1.69192	17.4612	30.9167	26.9856	27.6723	2.25137	71.8448	47.0175	65.9724	18.6527	34.8364	38.6927	23.0118	125.474	42.4515	0.455351	31.8279	16.1973	61.0637	54.0521	16.1837	103.449	111.678	25.7322	10.9333	1.38198	108.415	22.5527	29.5863	55.0892	0.0826969	1	1	0.264207	0.939204	1.71016	0.774131
DG(38:0)	9.55342	16.9696	8.99916	6.27268	5.40703	6.6551	2.50607	7.10416	7.16215	4.42037	4.59183	120.143	15.8753	12.8991	10.3444	5.65917	9.40892	7.61687	53.0903	7.00434	3.84065	6.52468	10.7567	15.3408	6.84648	15.8115	13.4675	34.8592	12.2056	189.368	4.61595	4.18924	7.96602	12.8512	14.5634	0.43912	1	1	0.641492	0.978267	1.67291	0.742357
DG(38:1)	11.2821	12.0123	11.3241	5.51349	4.22954	8.42178	2.72459	12.4637	7.54847	12.437	11.2222	96.6123	18.5139	31.3254	7.70386	11.046	8.9578	10.4829	115.064	9.22035	2.43519	19.5898	22.6948	58.6543	12.0664	15.2795	29.8236	110.618	35.5092	824.615	7.64552	12.1821	9.25352	81.8381	35.2087	0.17842	1	1	0.394618	0.909163	5.22917	2.38658
DG(38:2)	31.8767	34.5805	37.9788	8.63572	10.3653	12.852	7.27048	50.7339	16.8143	72.7804	47.9392	207.604	76.5666	112.259	15.2891	37.2986	26.1449	42.83	540.806	37.4853	2.10768	127.021	132.45	337.944	71.7128	32.1009	176.136	511.901	179.969	1794.6	20.7266	87.7192	35.2875	450.494	138.808	0.0441971	1	1	0.187715	1.11367	5.82759	2.5429
DG(38:3)	388.665	340.647	515.875	100.339	114.943	60.5414	105.369	538.461	251.97	793.644	396	1348.38	800.125	1049.75	177.866	462.993	231.257	446.256	9083.59	464.771	40.6188	1476.15	1726.03	2818.26	1095.29	271.29	2644.59	4123.65	1530.31	4922.03	78.9876	1684.68	401.626	1037.5	1693.9	0.0100486	1	1	0.0949798	1.32626	4.57432	2.19356
DG(38:4)	1415.43	2268.85	3004.43	410.221	457.666	52.0622	674.437	2270.9	1596.52	7135.2	1352.47	6175.1	5589.03	9395.81	728.023	1959.73	2313.76	2534.61	50672.5	2289.86	38.761	10691	10865.3	15297.9	5038.1	1102.91	13162.7	16790.4	10607.5	14774.2	67.0445	8686.27	1728.99	5431.12	7651.22	0.0190524	1	1	0.120585	1.21233	3.75365	1.9083
DG(38:5)	367.811	565.535	1276.58	83.7473	110.843	10.4746	339.991	721.863	655.965	2826	280.185	2426.38	2187.06	4388.78	285.681	683.014	576.139	1095.23	7017.33	1277.49	11.3413	1564.21	942.475	1746.57	1593.87	350.374	2891.36	4322.13	961.707	1162.26	17.7454	5454.41	380.481	970.647	1884.53	0.127335	1	1	0.331601	0.77852	1.82528	0.868116
DG(38:6)	747.119	1807.04	2801.85	147.025	126.053	36.7291	490.998	1811.56	1180.3	10493.2	457.216	2732.54	7447.51	14007.7	680.384	1584.92	2414.57	4095.55	7862.11	3561.94	35.931	5818.71	1423.37	2848.32	3111.54	549.102	6642.66	6841.1	2016.76	853.729	57.9548	5521.01	434.089	2356.68	3379.74	0.865765	1	1	0.947369	0.390613	1.06386	0.089309
DG(38:7)	13.2227	11.6061	39.5374	2.1491	2.99063	1.4324	8.05328	19.2593	24.0096	123.84	8.13868	48.7409	74.8092	185.744	11.0519	31.7421	16.7643	44.7901	108.756	52.1669	1.7264	78.7937	22.6222	51.4913	66.844	7.73421	114.754	132.64	31.5749	13.0022	1.91722	126.412	7.43907	23.2643	36.7383	0.364643	1	1	0.567097	0.452203	1.39174	0.47689
DG(39:0)	13.7838	22.8238	13.8358	10.5537	6.95756	6.07291	3.06405	8.26742	11.6535	4.89064	4.04145	157.25	21.3367	28.3997	12.2779	7.37705	14.1411	11.3409	65.7175	9.60596	5.07241	10.1051	13.3407	18.2701	8.7045	26.0527	17.8981	26.9638	20.8793	57.8622	5.55809	6.382	9.95965	9.8922	14.3036	0.941753	1	1	0.97748	0.934379	0.965676	-0.0503882
DG(39:1)	5.03249	7.7011	5.61342	4.72101	2.48064	1.94901	0.857213	2.92517	4.30657	1.54504	1.65546	77.3049	8.13407	15.0151	5.27563	1.97423	5.03718	3.73904	28.5914	5.25245	1.41113	3.16936	1.4493	6.51075	1.04629	10.8313	5.23055	13.0014	4.78455	60.7815	1.41484	1.43141	1.36682	3.67885	6.29738	0.918455	1	1	0.965819	1.07343	1.06552	0.091558
DG(39:2)	2.2881	2.78751	2.66268	1.11673	0.326394	0.432847	0.381744	0.95324	0.894804	0.333069	1.08021	19.4356	4.01672	7.76788	2.34175	1.25312	1.9926	2.44117	23.305	1.78856	0.237878	4.41536	3.27351	8.10641	2.75735	5.69046	6.57153	14.0879	7.43823	40.8133	0.313252	3.08899	1.80574	9.16014	3.85705	0.06967	1	1	0.238718	1.07484	2.75687	1.46303
DG(39:3)	19.3408	17.3261	25.3443	19.2554	10.7747	19.1644	10.4511	21.3026	21.516	22.2121	10.1701	51.703	25.7472	33.6611	15.0221	26.1513	17.7653	23.0392	120.967	21.3679	17.4443	32.1211	35.1951	47.9472	33.4217	20.3103	50.9341	47.2324	34.3413	71.682	19.2148	37.1304	23.7392	30.5013	28.8798	0.0122097	1	1	0.0984653	1.25965	1.82585	0.868569
DG(39:4)	27.5633	38.6017	48.7335	10.7219	10.0937	6.75661	14.6236	37.3466	33.4529	81.0869	12.703	91.9071	53.8758	81.7246	17.8621	41.4275	37.8544	43.6095	329.756	36.2492	3.6962	126.66	103.243	182.256	73.4975	24.529	119.318	105.64	110.033	90.0484	4.28756	84.1799	43.4198	63.3801	83.5538	0.011204	1	1	0.0949798	1.31429	2.4305	1.28125
DG(39:5)	9.74671	3.07236	27.2819	1.73027	1.35803	0.527859	7.21733	13.6479	14.3131	31.2049	6.0197	50.2783	28.9405	44.4918	5.31098	15.9196	10.783	23.9715	86.5148	22.3015	0.640712	44.6252	16.8136	22.1183	33.6068	9.34099	26.1178	71.2188	23.0543	26.9759	0.750878	102.218	8.10267	15.9473	33.9897	0.0592335	1	1	0.213796	1.01523	1.94837	0.962265
DG(39:6)	11.2115	12.479	27.7151	2.29341	2.27949	0.806907	6.61088	14.9751	14.8491	56.162	2.53544	26.8574	29.7611	51.1006	8.89197	26.8219	19.8471	30.4005	58.9834	19.1025	0.373696	44.1188	12.1775	31.1189	29.6167	7.15109	43.2374	32.3931	18.6404	4.28294	0.888131	36.842	7.58213	15.2273	19.8865	0.565521	1	1	0.748043	0.374926	1.16919	0.22551
DG(40:0)	13.3764	28.4744	14.6921	9.27621	6.7752	7.77594	3.63954	8.53543	11.531	6.01028	5.60451	200.273	31.8661	26.4593	16.9484	8.72991	17.2323	10.0842	63.6887	11.0085	4.75368	9.98553	12.9956	17.1925	8.2693	22.101	18.4357	26.244	21.8806	168.086	5.1352	6.64338	10.9446	10.6409	15.4207	0.902304	1	1	0.964102	1.06352	1.07404	0.10305
DG(40:1)	10.2324	14.8473	9.02653	7.45137	4.52954	5.7383	2.19941	7.24254	7.06364	3.79995	11.4588	150.645	14.7081	25.3059	10.5129	4.84429	9.42683	9.50455	78.1825	6.96691	3.36604	11.6887	13.5737	40.9993	6.8539	19.2555	18.0323	57.8738	21.4796	533.337	4.57169	4.56138	7.84671	22.7246	20.1859	0.293566	1	1	0.515028	0.905466	2.99077	1.58052
DG(40:2)	2.35106	3.57169	2.56172	1.3989	0.908598	2.39758	0.465775	2.65641	1.70126	2.1367	2.90715	27.2692	4.69883	7.29863	1.98428	1.77066	1.96634	2.23222	23.333	2.45673	0.39329	5.5277	6.04761	17.991	2.70525	4.87486	8.55052	37.5487	7.39585	323.447	2.39606	1.78611	3.75862	21.5804	7.04155	0.214149	1	1	0.427599	0.861193	7.18418	2.84482
DG(40:3)	7.22026	5.22307	6.73775	5.04424	3.44221	5.17409	2.05749	7.74214	5.2974	6.42134	3.98893	27.8173	8.12533	11.9392	4.52848	6.29213	4.58829	5.84456	93.5209	5.66515	3.7715	14.5266	20.1357	31.893	9.99033	6.01784	20.6031	54.1803	19.1572	192.142	5.574	6.4754	7.73713	22.7263	15.6833	0.0523667	1	1	0.20339	1.08272	4.40026	2.13759
DG(40:4)	67.5375	64.717	78.0572	52.0757	31.5877	52.1961	24.74	80.5459	54.3897	85.9976	61.9104	212.455	96.66	125.182	37.6657	81.5635	54.4036	57.3473	1092.49	72.66	28.0448	225.223	309.206	488.764	123.894	53.0852	323.244	567.614	256.957	1364.29	37.7888	188.466	98.8388	184.051	230.533	0.011382	1	1	0.0949798	1.30533	4.53152	2.18
DG(40:5)	77.0125	67.5887	144.768	17.9926	14.2113	4.35535	30.2245	75.2116	75.0427	244.163	63.5377	313.675	210.034	338.76	27.0308	85.9065	64.9995	100.107	1372.37	130.654	0.947122	249.826	344.859	364.124	187.35	52.8095	397.911	867.871	237.351	756.02	2.72972	726.161	50.8398	233.139	316.202	0.0107031	1	1	0.0949798	1.31067	3.40794	1.7689
DG(40:6)	227.518	345.705	712.819	41.4395	30.2248	8.12822	82.5593	324.283	294.765	2610.87	145.547	629.156	1721.67	3203.4	123.558	412.439	527.877	895.232	3074.07	625.929	7.36431	1682.7	684.418	1058.2	976.532	124.583	2132.53	2413.73	781.899	803.641	16.1301	1654.93	116.329	640.767	940.408	0.24626	1	1	0.472667	0.597595	1.52201	0.60598
DG(40:7)	37.6705	73.1929	143.219	8.19214	9.62926	1.7689	29.5785	98.5065	80.0721	733.362	20.4333	228.444	433.665	969.194	30.9798	88.2802	88.3862	191.755	634.938	199.845	0.830351	337.663	88.1269	186.411	169.356	19.9447	450.174	465.938	116.082	129.458	3.22362	303.48	26.2497	152.272	156.51	0.787548	1	1	0.905227	0.495008	1.11528	0.157412
DG(40:8)	3.16231	2.41088	5.6512	0.287603	0.444624	0.652632	1.49258	4.55024	3.4995	44.7171	3.67531	14.1807	22.8427	53.2689	2.39345	4.75265	3.26939	14.5671	37.8535	16.7375	0.646289	32.4274	11.413	28.6804	8.91553	1.34501	65.9276	101.691	12.1948	36.0505	0.64019	23.0555	2.38332	25.2106	9.6311	0.0661877	1	1	0.229023	0.919685	2.36361	1.24099
DG(41:0)	10.2461	23.3079	10.8066	6.25775	4.96521	4.98779	2.50669	5.38445	8.1954	3.92789	3.38167	158.318	24.6653	21.2845	12.3837	5.94872	14.891	7.10268	43.7818	7.85848	3.58849	6.73049	9.08112	11.6002	6.31186	18.0218	13.1232	14.682	15.8051	40.1718	3.55638	4.44687	8.00814	5.81635	9.42901	0.56416	1	1	0.748043	1.04355	0.715461	-0.483055
DG(41:1)	6.7946	9.78416	6.78973	5.43528	3.09193	2.55387	1.33802	3.32922	4.5207	1.85779	1.92845	113.484	10.8317	16.7915	8.23865	2.75787	8.31709	4.58601	36.7476	4.38304	2.10629	4.58144	6.16468	6.00191	3.68004	12.6188	8.99678	12.947	10.4774	60.504	1.94263	2.44484	3.81195	3.79206	6.13751	0.912873	1	1	0.964315	1.03756	0.933752	-0.0988879
DG(41:2)	1.48867	1.20574	1.03511	0.516953	0.602606	0.194732	0.201768	0.84749	0.518992	0.262095	0.908689	18.1013	1.91263	2.45739	1.06835	0.300326	1.31052	0.467997	10.6941	1.04107	0.13822	0.870512	1.21811	3.53479	0.522949	2.6426	2.19141	8.40756	2.76258	23.9894	0.605973	0.353865	0.363556	2.40555	2.33791	0.279818	1	1	0.506341	0.966035	2.03134	1.02243
DG(41:3)	2.91134	0.652428	1.57132	2.60201	0.647516	2.76779	0.428906	0.919735	1.40413	1.86873	0.606298	6.34287	2.59127	2.95146	2.28105	0.922996	1.98089	2.40798	7.00584	2.00114	1.77634	1.74571	3.15201	4.0067	2.43746	2.83219	2.89109	5.16501	1.77229	11.7007	2.28109	2.2032	2.34115	2.43009	1.7579	0.0587889	1	1	0.213778	1.0225	1.69784	0.763697
DG(41:5)	0.727162	0.997157	1.65418	0	0.166584	0.0726726	0.503453	0.4767	1.06484	3.68079	0.55417	3.19485	1.48797	2.09675	0.494186	1.26009	0.284831	1.86599	11.049	1.1801	0	3.73549	2.46184	2.56205	1.80655	0.876262	1.94732	4.06534	1.84583	2.91184	0	6.65456	0.891665	1.01412	2.07994	0.0434792	1	1	0.186606	1.05565	2.31916	1.2136
DG(41:6)	4.25581	5.51236	11.5106	0.487769	0.626679	0.0877882	1.65894	4.31743	5.11991	32.5886	0.923164	8.72883	16.755	28.3596	2.40229	7.48211	7.92178	13.4854	21.4445	9.04696	0.190601	25.0744	6.85449	11.2226	15.2119	2.17468	22.1647	14.1112	8.46044	6.09982	0.0513744	14.1588	2.7759	4.79089	9.2163	0.552706	1	1	0.738727	0.37908	1.20368	0.26745
DG(41:7)	0.1686	0.461364	0.657034	0	0	0.0729267	0.295317	0.477489	0.314418	5.61549	0	2.31956	1.31807	5.01639	0.108099	1.0282	0.571498	1.98264	3.3512	2.29563	0.0502723	3.83122	1.42901	1.36589	1.11758	0.261399	2.4726	1.43434	0.982304	0.592968	0	0.873507	0.251421	1.04156	1.02885	0.702973	1	1	0.833895	0.415019	1.16118	0.215586
DG(42:0)	8.61293	17.8175	9.64044	5.5077	4.14702	4.83908	2.4765	5.92487	7.0799	3.74669	2.93374	118.388	22.0213	16.4749	11.603	5.93503	11.7154	7.09234	36.3744	7.32514	3.43327	5.94292	7.83005	9.8902	5.59946	13.7273	11.2497	17.8136	12.7867	93.2968	3.95532	5.32281	7.75677	8.81335	9.35824	0.946743	1	1	0.97748	1.07138	1.03701	0.0524235
DG(42:1)	6.65507	9.81496	6.86227	5.06377	2.85181	3.41591	1.68406	4.45174	4.63334	2.78493	3.92456	97.2972	11.0546	15.8688	7.62831	3.57111	7.52746	5.14523	48.3254	4.85026	1.81117	6.20011	7.51879	16.0745	4.88887	13.866	12.0481	29.3383	13.5273	307.322	3.3694	2.76784	4.9288	8.12618	9.3326	0.340337	1	1	0.548046	0.909159	2.61379	1.38614
DG(42:2)	2.04039	2.40811	1.99262	0.924246	0.772482	0.989771	0.458024	1.59144	1.36449	1.06122	1.66463	30.0427	3.3514	4.6374	1.88859	0.790783	1.6889	1.43736	22.6644	1.99222	0.510061	3.50952	3.58506	11.568	2.04912	4.16468	7.24342	26.5736	5.50943	255.787	1.2944	0.730999	1.88592	3.3142	6.71468	0.247085	1	1	0.473342	0.84844	6.43301	2.68549
DG(42:3)	1.03574	0.931593	1.43821	0.513561	0.572864	0.526059	0.269015	1.33884	0.364058	0.362603	0.785952	7.37722	1.45156	2.37179	0.421654	0.957608	0.659547	0.667733	7.83143	0.622391	0.353971	1.29293	1.81669	4.27706	0.556146	0.892651	3.39729	10.8924	1.94815	84.9849	0.930717	0.0806756	0.698335	3.89862	2.71738	0.220428	1	1	0.438227	0.865889	6.10887	2.61091
DG(42:4)	5.8685	5.43145	6.83041	6.98262	1.64483	6.90203	1.51439	4.52349	6.74019	7.27224	2.66361	15.5119	6.68455	12.0794	4.58129	7.93044	6.59263	6.94678	26.2738	5.26335	4.91162	4.26459	7.39347	18.6352	8.13399	6.13963	12.0703	30.0346	15.6521	59.1758	5.78069	7.19702	8.07443	6.00469	8.86046	0.0507234	1	1	0.200488	1.05816	2.12186	1.08533
DG(42:5)	0.97697	2.02186	1.46402	0.111293	0.0428878	0	0.0897287	1.80352	0.343315	2.20448	0.841874	7.40878	2.39274	5.99877	0.123905	0.728272	0.66327	1.23354	18.4705	1.54526	0.224641	2.87468	3.93662	8.93355	1.73684	0.443802	5.15919	20.9383	2.71253	79.6367	0	2.3781	0.568151	6.11161	5.06793	0.109198	1	1	0.30225	0.972602	5.98236	2.58072
DG(42:6)	0.948706	1.62662	3.29694	0.140007	0.114313	0.0547651	0.59616	1.74195	1.95073	19.8043	1.13781	2.59368	5.70768	9.75529	0.917982	2.55242	2.82912	4.13379	10.5073	3.73176	0	7.04884	2.62151	6.29613	4.80442	0.632743	8.1636	17.1424	4.17427	21.0429	0	5.41852	0.794892	3.09207	3.89807	0.171317	1	1	0.387364	0.804932	1.75644	0.812652
DG(42:8)	0.266573	2.72534	1.84393	0.0582348	0	0	0.381907	3.23113	0.530046	5.5236	0.981837	2.87864	2.6423	1.28737	1.2413	0.861587	3.22933	2.93019	2.88466	2.34132	0	1.99039	0.837413	2.35827	2.10617	1.77092	2.49542	4.02464	1.74699	6.18871	0	3.74017	0.231006	1.30919	2.53647	0.394463	1	1	0.602234	0.621512	1.26456	0.338638
DG(43:0)	3.47105	7.83809	4.04909	2.4159	1.88701	1.76822	0.833361	1.76884	2.35921	1.31636	1.00396	50.9914	7.92055	6.95981	4.58717	2.15774	4.28259	2.26065	12.145	2.57864	1.07058	1.85019	3.32752	3.51043	2.02167	5.72299	4.11195	4.86815	4.76168	12.0199	1.36045	1.53016	3.16697	2.19743	2.72811	0.499499	1	1	0.695227	1.06803	0.677002	-0.562767
DG(43:1)	3.53856	5.87127	2.54954	3.19259	1.71692	0.987174	0.824158	2.28454	2.81425	0.799406	0.785143	63.4035	8.31388	9.30764	5.43447	1.54476	4.5814	2.66518	20.0864	3.08584	0.714149	1.93047	3.7166	3.61284	3.26112	7.98669	4.28969	7.37563	6.02876	21.3291	1.31308	1.16129	2.27561	1.23825	2.9813	0.7351	1	1	0.859767	0.992422	0.811025	-0.302181
DG(43:2)	1.14856	2.36762	1.31065	0.986671	0.386227	0.54772	0.198451	0.670599	0.438902	0.277954	0.328771	18.52	2.12421	3.01142	1.4801	0.346899	1.28768	0.811842	7.68524	1.1474	0.362381	1.05918	1.47638	1.77771	0.350785	2.61731	2.1415	3.86574	2.88046	10.2784	0.177685	0.443333	0.504021	0.653362	1.27127	0.827542	1	1	0.929744	0.951232	1.13034	0.176752
DG(43:4)	1.07115	0.647866	0.917668	1.36861	0.280995	1.13109	0.555286	0.692809	1.03737	1.5002	0.316606	1.8953	0.886565	2.09986	0.961772	1.4225	1.46292	1.35993	4.85723	0.599549	1.33654	2.12449	1.28954	1.88759	1.00841	1.30659	1.84686	4.92401	0.758444	7.52408	0.716398	1.26513	1.13782	1.58032	0.956046	0.0539983	1	1	0.205178	1.07161	1.89637	0.923239
DG(44:0)	2.4822	5.87381	2.84174	1.4112	1.04889	0.896062	0.510402	1.65457	1.98839	0.832867	0.834975	31.0333	5.9346	4.96414	3.36498	1.44219	2.49364	1.52064	11.1717	1.98155	0.730777	1.50566	2.17709	2.74076	1.20595	4.06077	4.11442	3.4867	3.19211	25.6679	0.769517	0.754728	2.10532	1.80374	2.12779	0.948908	1	1	0.97748	1.09473	1.03602	0.0510466
DG(44:1)	2.16274	4.03126	2.78028	1.91959	1.21902	0.988883	0.477074	1.37776	1.31262	0.46621	0.554927	38.1503	3.39794	6.57762	2.89536	0.510427	2.61132	1.30224	14.392	1.68832	0.953983	2.10639	2.84202	3.60675	1.29268	5.04629	4.60278	7.15108	4.65144	97.5763	0.50632	0.755217	1.58966	2.21643	2.44657	0.412261	1	1	0.618967	0.924944	2.23342	1.15925
DG(44:2)	0.932814	1.16698	0.969738	0.372547	0.412222	0.479667	0.134577	0.425267	0.501298	0.360493	0.291562	14.2407	1.58207	2.10551	0.958378	0.586671	0.617975	0.804379	8.15389	0.897486	0.168459	0.943231	1.21251	2.03215	0.555694	2.46353	2.27266	6.35935	2.23212	139.074	0.242028	0.209924	0.316305	0.635461	1.40016	0.313193	1	1	0.536711	0.819065	6.64816	2.73296
DG(44:3)	0.287999	0.305731	0.191939	0.0988765	0	0	0	0.383443	0.0909891	0	0.136862	4.63118	0.330822	0.511871	0.169557	0	0.0509754	0.0670665	3.42905	0.101105	0	0.215135	0.424953	0.842691	0.117859	0.414306	1.369	4.36492	0.60486	66.6903	0.0783359	0	0.0684059	0.613605	0.547668	0.286128	1	1	0.50906	0.816896	11.6546	3.54283
DG(45:0)	0.81238	2.38842	1.31086	0.850108	0.554411	0.0732458	0.168414	0.613634	0.815058	0.232721	0.379103	17.0056	2.79225	2.38601	1.33081	0.453117	1.44249	0.298564	7.22208	0.785984	0.133849	0.510262	0.647052	0.801716	0.357899	1.91054	0.399518	0.98848	1.36999	5.4518	0.120522	0.314236	0.779364	1.04939	0.792569	0.634153	1	1	0.790714	1.08392	0.738061	-0.438188
DG(46:0)	0.770209	2.48209	1.08747	0.503352	0.561494	0.301488	0.0826373	0.436315	0.790667	0.206454	0.287369	12.9461	2.63517	1.99943	1.57413	0.723364	1.31178	0.731246	3.50474	0.786557	0.153953	0	0	0.239427	0.499522	2.6809	0.309561	0	1.07839	7.69443	0	0.15347	0.822103	0.921502	0.5933	0.560449	1	1	0.745278	1.20921	0.699311	-0.515994
DG(46:1)	2.46029	2.44912	2.0324	0.971401	0.50743	0.567833	0.362818	0.589016	1.23292	0.108855	0.182191	21.9437	2.48221	3.37595	1.48682	0.514287	1.89672	1.3059	8.14003	0.963587	0.409061	0.866803	1.41873	1.35559	0.766763	3.11644	2.23264	2.68536	2.07756	26.1073	0.168915	0.658133	1.48923	0.710822	1.47654	0.697959	1	1	0.832115	1.02106	1.30106	0.379684
DG(46:2)	1.08284	1.32765	1.14772	0.987158	0.442445	0.249586	0.116725	0.411527	0.710956	0.114569	0.154966	10.8262	1.3025	3.29416	1.4333	0.301915	0.741212	0.503749	4.63819	0.631709	0.358706	1.11172	0.722419	0.636823	0.345733	2.40646	1.72258	1.7272	1.68874	26.0217	0.268195	0.17234	0.4609	0.29645	0.762075	0.465315	1	1	0.668421	0.947614	1.85129	0.888532
DG(47:0)	0.623285	2.25823	0.822534	0.189478	0.416505	0.222937	0.225448	0.286838	0.49566	0.0992806	0.143826	11.2697	2.15522	1.75779	1.48447	0	0.518657	0.431011	2.42827	0.617585	0.124706	0	0	0.417778	0.498525	1.09815	0	0	0	0	0	0	0.577002	0	0.743107	0.160701	1	1	0.373724	1.23254	0.294338	-1.76445
DG(47:1)	0.730103	1.44645	0.836594	0.67999	0.49852	0.19187	0.241767	0.384651	0.656528	0.30245	0.134425	12.4172	1.90449	2.30598	1.22798	0.352661	0.738784	0.751695	4.66655	0.726658	0.364723	0.879002	0.473287	0.207414	0.408748	1.38335	1.04709	0.590665	1.27248	3.07539	0.110826	0.494844	0.827488	0	0.749047	0.567807	1	1	0.750075	1.02662	0.709008	-0.496126
DG(47:2)	0.880108	0.810547	1.42689	0.582278	0.307179	0.0879917	0.122994	0.343841	0.369476	0	0.0421876	9.0377	0.938367	1.93379	0.615261	0.324093	0.421032	0.660904	3.74779	0.483048	0.158026	0.594421	0.660847	0.209259	0.474222	2.21906	1.06962	0.61496	1.79641	1.84858	0.166057	0.350412	0.432521	0.262048	0.534539	0.808973	1	1	0.919287	0.806567	0.874957	-0.192715
DG(48:1)	1.61794	1.92821	2.077	0.798541	0.807961	0.403971	0.328015	0.643095	0.855012	0.335588	0.40461	15.613	2.11877	3.46846	1.44768	0.308249	1.80982	1.05295	4.47126	0.518212	0.303854	0.916036	0.592028	0.898934	0.797619	2.9504	1.5669	0.714725	0.759505	10.8655	0.14777	0.356834	0.645808	0	0.815571	0.708187	1	1	0.839084	1.19295	0.803136	-0.316284
DG(O-31:1)	1.9115	2.1636	2.35622	1.25578	0.75351	1.51896	0.758963	1.76187	1.56023	0.22151	0.480419	11.2556	2.44525	2.68964	2.88812	1.51736	1.44563	2.22314	10.8896	1.04317	1.24863	2.19717	1.75668	2.78991	1.3644	3.27682	2.7368	3.58808	2.59892	3.0389	1.08395	0.482939	3.09114	1.78837	0.786611	0.623906	1	1	0.78208	0.640129	1.18183	0.24102
DG(O-32:0)	0.141614	0.272052	0.567736	0.368649	0.338961	0	0	0.127969	0.285271	0.938805	0.456851	8.01022	1.29749	1.68556	0.236864	0.140406	1.14043	0.53747	12.6147	0.212065	0.109627	0.922395	1.1847	4.1407	0.56032	1.98639	4.32952	16.0864	1.98451	122.081	0.347288	0.0977209	1.3514	11.3114	1.40697	0.188865	1	1	0.403343	0.882128	11.5649	3.53169
DG(O-32:1)	2.59546	3.70054	4.77508	3.07455	1.32068	1.99887	1.16088	2.07248	3.80077	2.93616	0.968187	16.1523	4.43733	5.93502	3.20002	1.47214	2.72219	2.77354	13.3624	2.7336	2.15241	2.72232	4.55872	7.03418	2.98396	5.72833	6.56324	10.4594	11.1235	17.0618	2.33675	2.7073	5.13222	9.17859	2.87949	0.0466973	1	1	0.192964	1.04571	1.76836	0.822411
DG(O-33:0)	1.05489	0.443378	0.60592	0.419908	0.249542	0.218355	0.104872	0.367101	0.598199	0.203174	0.124362	4.36934	0.409127	1.60194	0.704	0.0788637	0.177995	0.28982	2.26922	0.326696	0.0944038	0.370238	0.546075	1.11046	0.169079	1.51345	0.786443	1.90609	0.906306	9.47209	0.0947524	0.277533	0.482262	1.36431	0.366524	0.292761	1	1	0.515028	0.971617	1.94275	0.958098
DG(O-33:1)	1.12582	1.38675	1.56131	1.14445	0.866879	0.376975	0.538634	0.834171	1.3931	0	0.466427	9.25611	1.19785	2.75124	1.50252	1.01064	1.00027	0.72381	1.9118	1.02106	0.575874	0.957192	0.698548	0.974721	0.826678	3.54749	1.07504	1.73618	1.81935	5.64955	0.46488	0.367263	2.14085	1.26039	1.09843	0.959772	1	1	0.978361	0.832053	1.01935	0.0276504
DG(O-33:2)	1.12243	2.12128	1.20958	0.686953	0.307152	0.584386	0.393507	0.355801	0.772228	0.392235	0.138317	5.51809	0.222651	1.16671	0.882988	0.208581	1.32008	0.69572	3.7868	0.61246	0.275133	1.10081	0.648223	0.621398	0.569361	2.85435	1.43976	1.66619	2.01962	2.0895	0.535317	0.345884	0.920462	1.4176	0.299145	0.525157	1	1	0.711698	0.643165	1.24038	0.31078
DG(O-34:0)	1.2679	1.42595	1.86701	0.850945	0.805072	0.57834	0.19542	0.67198	0.618073	1.07219	4.14315	11.5499	1.82963	4.04262	1.35307	0.609861	0.907597	0.64889	15.0029	0.675387	0.388532	1.47352	2.81481	4.46019	1.00671	3.11708	4.14755	9.22769	4.1143	158.533	0.84952	0.302834	1.46177	7.46594	3.59333	0.249891	1	1	0.475983	0.842435	6.72217	2.74893
DG(O-34:1)	4.26611	3.46995	4.97111	2.19758	1.61845	1.4461	1.23196	3.27859	2.20586	4.73575	2.53506	31.694	5.36408	13.5219	3.06327	4.12878	1.781	3.39787	47.3398	2.27968	0.929487	5.91878	10.9196	25.6225	4.28367	5.08572	18.5523	60.939	13.5858	469.139	1.93812	4.52991	4.64706	36.1632	13.0584	0.185745	1	1	0.402918	0.881582	8.08763	3.01572
DG(O-34:2)	1.63496	2.14304	2.63881	0.915809	0.644907	0.348381	0.225444	0.595993	1.21752	3.76557	2.25603	12.8285	2.98063	9.61275	0.858474	1.11111	1.71238	1.32784	27.1136	1.55808	0.337825	3.8259	5.72929	9.68746	2.00899	1.79439	8.32841	29.9691	6.09046	113.222	0.135038	4.93182	1.36101	8.44753	3.9001	0.120613	1	1	0.320778	0.965893	5.16634	2.36914
DG(O-35:0)	0.39244	0.649234	0.689642	0.261727	0.0792589	0	0	0	0.215878	0	0.549404	4.6273	0.920284	1.30304	0.475322	0.277002	0.261969	0.134637	3.8412	0.223085	0.0882091	0.312625	0.622377	0.462808	0.0658111	0.794934	0.7717	1.28653	0.990581	16.6315	0.0670432	0.168093	0.407305	0.510395	0.504126	0.313439	1	1	0.536711	0.922757	2.7111	1.43888
DG(O-35:1)	3.08397	2.19313	3.94526	0.850094	1.50257	1.47022	1.00607	2.5866	2.6033	1.95336	0.821874	10.8784	2.62264	4.87763	2.60416	1.5963	1.93643	2.20601	10.6935	1.98704	1.54495	1.52279	2.77277	3.74097	2.02307	4.29221	4.11411	5.91114	4.64861	38.0984	1.82831	1.81315	2.9111	3.19618	2.57695	0.213838	1	1	0.427599	0.922458	2.03507	1.02508
DG(O-36:0)	0.761038	1.13811	0.862057	0.473152	0.536419	0.120318	0.0785524	0.109452	0.121407	0.666873	9.23106	8.55659	1.1694	1.53669	0.737073	0.422707	0.363021	0.453071	15.7385	0.376035	0.332146	1.18444	1.92372	3.45134	0.403238	3.10945	4.33634	7.04001	1.74319	510.808	0.168121	0.23011	0.585848	3.27313	2.66618	0.311165	1	1	0.535976	0.778281	21.5882	4.43217
DG(O-36:1)	2.11063	2.39021	4.02182	1.8372	1.21183	1.17007	0.472451	1.60672	1.86486	2.30733	2.57306	16.8363	4.14664	6.50972	2.34533	2.16636	1.62599	2.00996	18.6783	1.92218	0.587334	2.58264	5.4333	6.54531	1.88795	3.95845	7.74976	14.9016	6.11097	606.415	1.3881	1.47612	2.86911	8.19652	5.02739	0.301741	1	1	0.525682	0.787931	12.8771	3.68674
DG(O-36:2)	1.42266	1.94522	2.82001	0.88328	0.81357	0.43255	0.202543	1.89031	0.506598	3.5303	1.61617	16.0467	2.64174	6.37867	0.929403	1.0831	0.777014	0.909922	23.4422	1.41303	0.431107	2.58027	5.12038	7.65966	1.77321	2.34515	7.84866	23.5323	5.32759	426.338	0.264809	2.22183	1.71306	7.66284	3.92617	0.270317	1	1	0.497821	0.810845	12.3668	3.6284
DG(O-37:1)	0.910271	0.791158	2.02119	0.958081	0.450027	0.657259	0.351951	0.796056	0.765043	0.693815	0.424039	6.85086	2.05838	0.42576	0.991341	0.749303	0.692712	0.972615	7.54927	0.92832	0.61337	0.869578	1.55388	1.61558	0.893002	2.56294	2.59775	3.69891	1.4276	19.1036	0.552196	0.693751	1.0632	1.16186	3.13565	0.144645	1	1	0.35108	0.950166	2.45655	1.29663
DG(O-38:0)	0.121406	0.192535	0.157402	0	0.0624609	0	0.0331069	0	0	0.106692	0.0357789	3.47845	0.396441	0.307983	0	0	0	0.067153	2.07022	0	0.0410263	0	0.464391	0.481596	0	0.294229	0.647819	2.38015	0.555762	31.6867	0.0591352	0	0	0.697437	0.212405	0.283729	1	1	0.508826	0.838699	8.45256	3.07939
DG(O-38:1)	0.689765	1.18526	1.45744	0.761538	0.736893	0.937136	0.423138	2.00437	0.83982	0.651281	0.497428	9.89293	1.51595	3.74896	0.948416	0.820156	0.576038	1.20977	11.3425	1.57601	0.724898	0.908694	2.98494	2.58196	1.21638	2.22405	3.37199	10.7956	2.58894	236.196	0.754223	0.873701	2.0517	3.87635	5.17207	0.278269	1	1	0.506341	0.801098	10.5984	3.40577
DG(O-38:2)	0.741395	0.817203	0.780483	0.399231	0.473072	0.499095	0.208893	0.522002	0.615164	0.467586	0.342488	6.24127	0.965214	2.35701	1.02344	0.183053	0.26954	0.791855	7.98487	0.71288	0.326667	0.987134	1.58363	1.8783	0.527159	1.50723	2.35596	5.91217	1.36219	159.693	0.0705479	0.767261	0.645662	1.26741	1.17786	0.292888	1	1	0.515028	0.798593	11.293	3.49736
DG(O-39:1)	0.943337	0.88651	1.01179	0.550004	0.487712	0.489133	0.281742	0.933687	0.437457	0.790783	0.471359	5.47202	1.67629	2.52754	0.329155	0.60252	0.435304	0.475775	4.9805	0.404023	0.515697	1.41192	1.37855	1.44097	1.01333	1.82134	3.11794	2.80957	2.85005	16.0005	0.392962	0.626203	2.45251	1.90377	2.74559	0.0904354	1	1	0.276561	0.999263	2.58286	1.36897
DG(O-39:2)	0.631959	0.87465	0.735618	0.668008	0.267907	0.64359	0.183194	0.40488	0.392862	0.235572	0.26133	6.71373	0.592833	1.18349	0.147826	0.430035	0.63908	0.253664	6.71892	0.531436	0.377634	0.499624	0.451041	1.1118	0.467147	0.948519	1.0533	2.10719	0.335163	17.9441	0.249541	0.229637	0.368721	0.916292	0.819243	0.288116	1	1	0.50994	0.955261	2.43743	1.28536
DG(O-40:1)	0.45273	0.940125	0.660453	0.519728	0.488265	1.05457	0.285722	0.35805	0.537238	0.286825	0.411381	5.50281	0.998841	2.20389	0.619316	0.41986	0.523596	0.536987	6.04001	0.871711	0.0987979	1.30488	1.50274	1.96555	0.773834	1.15605	2.71582	7.91766	1.62445	168.23	0.148275	0.41244	1.2774	2.47956	2.55389	0.282291	1	1	0.508633	0.797162	12.6724	3.66361
DG(O-40:2)	0.79527	0.57742	0.705828	0.487585	0.125951	0.498921	0.199858	0.288177	0.157765	0.226489	0.110584	5.00093	0.437982	1.58467	0.426007	0.244358	0.331338	0.540404	6.27428	0.295012	0.0703121	0.167867	1.9804	1.95612	0.26368	0.817245	1.8228	6.21749	0.972168	155.237	0.163055	0.114001	0.239616	1.21092	1.62527	0.293101	1	1	0.515028	0.796222	14.9128	3.89848
DG(O-41:2)	2.5708	2.41253	2.17424	2.07989	0.985856	0.410849	0.381761	0.906239	0.76192	0.321344	0.15613	14.1232	1.84292	5.68308	1.5713	0.511321	1.08004	1.48181	10.8335	1.56609	0.559936	1.34091	1.5734	1.01425	0.81211	4.74259	2.24027	2.47498	2.56209	4.81028	0.578361	0.585353	1.10167	0.645064	1.45101	0.923147	1	1	0.965819	0.800409	1.0437	0.061714
DG(O-41:3)	3.29919	2.68561	2.52389	1.69222	0.773462	0.398993	0.279769	0.953533	1.78038	0.340491	0.148084	13.242	1.2704	6.67615	1.32892	0.41237	1.12561	1.39808	11.4899	0.801403	0.44608	1.70232	2.3984	1.17089	0.575852	4.13234	2.51535	1.10877	3.06386	4.67743	0.465771	0.489795	0.579259	1.54571	1.19421	0.987376	1	1	0.9957	0.907622	1.00705	0.0101389
DG(O-42:2)	2.33517	2.71717	2.21236	1.90095	0.929208	0.56812	0.480417	1.1269	1.16827	0.316501	0.246131	11.8927	1.50535	5.3455	1.25617	0.624902	1.1876	1.9408	9.16864	1.37673	0.321196	1.40544	1.97142	1.45239	0.893238	5.97466	2.58962	1.89368	3.05808	4.64742	0.488849	0.437227	1.00868	0.371285	1.12773	0.863533	1	1	0.947369	0.750012	1.07094	0.0988782
DG(O-42:3)	3.18926	2.04252	2.22449	1.53937	0.921378	0.470687	0.33256	1.01405	1.62858	0.382277	0.126939	11.2764	1.31847	6.23145	1.02934	0.374465	0.462481	1.7855	12.331	1.09994	0.280575	1.17073	1.89026	0.856417	0.695126	4.76104	2.58386	1.73385	3.07447	3.38706	0.443281	0.781699	0.693289	1.14495	1.11418	0.818848	1	1	0.925295	0.721449	1.10809	0.14808
DG(O-43:2)	2.61992	3.11237	3.37749	2.94873	1.55185	1.17613	0.623306	1.50648	2.53717	0.715687	0.136744	10.3567	2.26314	6.31292	1.48516	1.35759	1.74511	3.10624	22.225	1.50998	1.09027	1.59089	2.1908	1.27467	2.20224	11.5544	2.35859	2.12842	3.53031	3.41914	1.02342	1.83803	1.54453	0.34866	1.2931	0.495968	1	1	0.695227	0.415936	1.37895	0.463569
DG(O-43:3)	3.19127	3.41084	3.64417	2.1928	1.66701	0.903649	0.630024	1.54012	2.77614	0.450614	0.276916	19.7854	2.4876	9.2503	2.10123	0.7071	1.36297	2.84255	15.4502	2.12073	0.659037	2.36229	2.84906	1.71151	1.59246	7.55689	4.14385	3.77004	4.48621	6.08491	1.00759	1.24431	1.37716	1.46791	1.94129	0.870185	1	1	0.947914	0.756607	1.06964	0.0971203
DG(O-44:2)	2.21846	2.36488	4.0378	2.9206	1.08583	1.15001	0.898833	0.992215	2.04968	0.293467	0.148561	13.3194	1.69261	5.80712	1.70959	0.532243	1.45639	2.9785	9.47424	1.90014	0.835242	1.22033	2.45927	0.437545	0.941704	5.63574	0.765555	2.20935	2.48391	4.65108	0.294398	0.799726	0.998829	0	0.992583	0.658286	1	1	0.810696	0.957935	0.837196	-0.256363
DG(O-44:3)	3.87752	3.27408	3.12788	2.24337	1.59134	0.934882	0.755811	1.94798	2.61572	0.599838	0.287917	20.9829	2.10651	7.80896	2.35841	0.691013	1.28463	3.05758	14.157	1.73352	0.463459	2.17111	2.16723	0.933729	1.38077	6.90362	3.18945	1.9975	4.96976	6.52786	0.452522	1.13621	1.48273	0.940408	1.58548	0.86583	1	1	0.947369	0.885291	0.928059	-0.107712
DG(O-44:4)	0.69651	0.596589	0.745088	0.28463	0.222772	0	0.116747	0.20596	0.278387	0	0.0161499	3.82315	0.744443	1.60194	0.350812	0	0.0742824	0.287021	4.81363	0.444034	0.0574846	0.341376	0.353248	0	0.259799	0.834727	1.09706	0.836001	0.838337	1.12289	0.0545169	0.231172	0.190581	0.428772	0.375165	0.636644	1	1	0.791845	0.691331	1.29435	0.372227
DG(O-45:2)	3.12159	3.58184	3.52942	2.33038	1.6284	0.793752	0.818755	2.07469	0.663981	0.879211	0.313366	13.2338	1.59117	7.1439	1.89091	0.804349	0.610031	2.65736	11.9954	2.2858	1.15806	0.761692	0.865876	0.397593	1.00832	1.17584	1.25592	2.33586	2.76564	2.65942	0.776425	1.1074	1.23256	0	1.17956	0.475715	1	1	0.678624	1.06074	0.73217	-0.449749
DG(O-45:3)	4.68447	4.89202	5.54599	3.18612	2.40056	1.57713	0.819518	2.1784	3.89599	1.08266	0.601178	28.0455	3.32812	13.4704	3.24224	2.53159	3.09853	4.5813	21.6012	2.68754	1.33549	2.19267	3.21594	1.98909	2.36713	10.2544	5.05644	5.34414	6.06608	7.21586	1.03358	1.83926	2.64271	1.39567	2.98612	0.880922	1	1	0.955447	0.834397	0.940802	-0.0880369
DG(O-45:4)	1.92651	1.11937	1.81462	1.30464	0.571988	0.334783	0.275288	0.421821	0.657117	0.214801	0.113521	7.38023	0.545599	4.33925	0.988471	0.10272	0.611372	0.982949	8.20149	0.66226	0.12098	0.715729	0.757027	0.729488	0.324423	3.40656	1.39764	0.968489	2.35621	1.84564	0.365919	0.527932	0.214008	0.200085	0.675595	0.921328	1	1	0.965819	0.686338	1.0483	0.0680531
DG(O-46:2)	3.40342	2.47711	3.43231	1.57372	1.40618	0.656567	0.395192	1.11862	1.46387	0.518462	0.208267	11.7705	1.88467	6.77416	1.1415	0.779406	0.978613	2.11346	9.04761	1.94658	0.957583	0.593793	0.997514	1.21699	0.912611	4.99912	2.19322	0.691355	2.24688	2.52407	0.283389	1.01762	1.84814	0.385741	0.38875	0.606265	1	1	0.773907	0.863248	0.811195	-0.301879
DG(O-46:3)	5.39021	4.60889	5.35491	3.66124	2.59389	1.38184	1.20531	3.07962	3.32953	1.24708	0.590188	24.5739	3.57324	12.3694	3.03119	1.44992	3.52748	4.88429	21.9666	2.84592	1.68028	1.07171	2.32921	2.78997	2.00899	10.9091	4.78606	4.81669	6.40896	7.08021	1.15199	0.86744	3.13868	1.66994	2.82423	0.930144	1	1	0.970923	0.785802	0.966249	-0.0495335
DG(O-46:4)	1.73947	1.1431	1.53151	1.14902	0.571357	0.321515	0.33982	0.688507	1.06705	0.320703	0.126407	10.1991	1.1828	4.94688	1.04801	0.100544	0.527294	1.0486	8.06632	0.939783	0.0592534	0.358	0.273041	0.910497	0.312289	3.606	1.39435	1.60181	1.3033	1.47653	0.0999674	0.212274	0.21457	0.368085	0.138285	0.685393	1	1	0.822801	0.907449	0.805275	-0.312447
DG(O-47:2)	3.54354	2.46085	3.56847	2.52113	1.60434	0.83173	0.95579	1.28533	1.64188	0.47434	0.260307	15.9027	1.3466	9.78801	2.06482	0.484504	1.25254	3.84896	11.0578	2.33693	0.701383	1.04977	1.8015	0	1.0578	7.76146	2.32514	1.81052	3.61334	1.08098	0.451185	0.759651	0.557893	0	1.45545	0.512782	1	1	0.705558	0.844549	0.743846	-0.426924
DG(O-47:3)	6.88237	7.09254	7.33905	5.1787	2.97536	2.74055	1.50393	3.54082	4.89152	1.15513	0.429287	34.7846	4.6513	15.1099	4.37011	1.14938	4.50217	4.96982	25.1217	4.78186	2.01984	2.1502	3.28425	2.78605	2.5763	14.8829	3.77231	5.35677	6.79486	9.33066	1.104	2.11284	2.48592	0.805055	1.70085	0.697128	1	1	0.832115	0.890136	0.851295	-0.232269
DG(O-47:4)	4.01544	3.33763	4.48823	3.03539	1.98518	0.707131	0.697657	1.76059	2.62596	0.275029	0.263712	19.2698	2.87286	8.12571	2.0263	0.787108	2.24063	2.64298	16.9864	2.34621	0.928005	1.30958	1.6904	0.884186	1.50439	8.68597	4.09466	3.367	3.721	4.30098	0	0.983733	1.10312	0	1.48431	0.859551	1	1	0.947369	0.77865	0.924344	-0.113498
DG(O-47:5)	0.789144	1.02532	0.718953	0.298993	0.214024	0.162671	0.142891	0.38384	0.309467	0.144833	0.148345	4.6548	0.480689	0.857734	0.53779	0.427649	0.376826	0.589309	1.95685	0.537314	0.11188	0.497105	0.439305	0.328229	0.0784184	1.81264	0.726368	1.07972	0.93135	1.39518	0.0995843	0.188455	0.444796	2.92086	0.286455	0.671046	1	1	0.818439	0.768196	1.19449	0.25639
DG(O-48:2)	3.03938	3.98452	3.17694	2.32402	1.2487	0.604191	0.360768	1.9655	1.56626	0.560889	0.352131	16.6417	2.59912	6.89463	2.22338	0.141976	1.0825	2.85097	13.0824	2.28602	0.850479	1.0006	0.679406	0.557193	1.29745	6.67482	1.64388	2.9765	3.36078	1.91151	0.873511	0.580053	0.676182	0.676595	0.826346	0.664404	1	1	0.815749	0.815715	0.819564	-0.287071
DG(O-48:3)	5.662	4.95647	6.62817	3.54398	2.35506	1.86488	0.904633	2.68345	3.46565	1.25701	0.348261	28.7987	4.4847	12.2554	3.71288	1.46104	3.389	5.02437	20.922	3.2884	1.39967	2.01895	2.07114	2.57433	2.46508	10.6754	3.0704	2.82397	6.08312	3.1308	0.445844	1.82677	3.03602	0	1.73428	0.549262	1	1	0.736277	0.877467	0.770948	-0.375294
DG(O-48:4)	2.40503	2.46808	3.17924	1.34455	0.826082	0.700657	0.358502	1.02115	2.31039	0.178021	0.118901	14.4207	1.22329	6.73591	1.60678	0.77202	0.762496	1.47361	11.1251	1.27837	0.597915	0.655659	1.30069	0	0.704425	6.02617	1.69197	2.1125	1.30066	0.899903	0	0.713898	1.04125	0	0.367491	0.586453	1	1	0.76002	0.848037	0.75336	-0.408588
DG(O-49:2)	5.07926	4.41083	4.62718	2.64757	1.34322	1.54161	0.443549	1.81295	2.12876	0.443375	0.225683	22.0835	2.88366	7.9573	3.08395	0.206535	2.7962	2.89805	21.0979	2.75554	0.84145	2.40599	3.78048	0.685004	0.769586	6.54399	3.16308	3.49951	4.26338	8.09866	0.45953	1.11988	1.45307	0.952991	1.92258	0.975075	1	1	0.987918	0.860463	1.01431	0.0204976
DG(O-49:3)	5.5184	5.55469	6.08328	4.93354	2.95716	1.58289	1.27865	3.35448	3.89266	1.37145	0.548089	33.2872	4.17847	14.7885	3.97259	1.35731	2.63174	6.96054	27.2876	5.1292	1.62718	2.91253	3.50135	2.35951	3.06693	11.7579	3.62173	3.38707	6.28278	8.62554	1.53589	1.5712	2.55256	0.929829	3.16181	0.820626	1	1	0.925295	0.817305	0.907075	-0.140706
DG(O-49:4)	5.03002	4.57704	5.8316	5.29448	1.9791	1.87829	1.35637	2.04562	3.11814	0.665561	0.295776	24.6468	2.35175	11.0601	2.76153	0.792942	2.91782	3.82604	19.4082	2.76462	0.876812	0.546497	1.77582	1.36822	1.37191	8.59379	4.07113	3.55527	4.84003	5.19315	0.429519	1.32347	1.34108	0	2.60502	0.594662	1	1	0.768297	0.968379	0.790732	-0.338739
DG(O-50:3)	5.04028	4.22243	5.57276	3.33626	2.12305	1.93094	0.739062	2.02432	3.61375	0.471124	0.307253	29.9968	3.99953	11.0576	3.39134	1.10936	3.01677	4.46295	22.3573	3.41732	1.41145	2.11869	0.595928	1.97442	1.27606	11.2541	4.57696	0.249848	3.89416	4.27969	0.938743	1.21499	1.25311	0	1.34665	0.585495	1	1	0.76002	0.889368	0.761621	-0.392855
DG(O-50:4)	2.77836	2.3763	3.39777	1.5574	1.15998	0.370132	0.538642	1.10458	1.77818	0.107269	0.150452	14.121	0.323762	5.48044	1.33218	0.738583	0.783096	1.7533	14.0694	1.41509	0.253323	0.870327	0.292219	0.352446	0.928706	5.35457	0.614931	0.646911	1.63182	1.63999	0.331504	0.361999	0.466257	0	0.605085	0.686638	1	1	0.823307	0.808392	0.792682	-0.335186
DG(O-51:3)	3.31659	3.73253	4.26638	4.26584	2.46356	0.911545	0.609171	2.70479	2.63566	0.479065	0.241643	21.0376	2.79949	12.5201	2.85686	0.578063	2.25622	3.16999	14.6087	2.31143	0.772748	2.69019	1.90298	2.30886	2.0507	9.71944	5.52646	1.65645	4.6486	4.99895	0.697377	1.91517	3.3655	2.64336	1.43105	0.884707	1	1	0.956493	0.756281	0.945281	-0.0811853
DG(O-51:4)	2.36906	3.11273	3.29667	2.13482	0.47902	0.49869	0.427223	1.26082	0.968075	0.496037	0.191865	17.0113	1.38504	8.80736	1.83132	0.203837	1.32158	2.87745	10.6357	1.45229	0.523504	1.28285	1.93888	0.354958	2.19471	6.43889	0.651105	0	2.67832	2.26232	0.822748	0.581214	1.18705	0.217424	0.911052	0.554046	1	1	0.738727	0.85785	0.742525	-0.429488
Hex2Cer(d32:1)	2.72983	0.692707	3.58725	1.03179	0.876342	4.61673	1.55878	3.52879	1.80807	2.39421	6.50585	6.65962	4.43381	1.37813	2.74681	6.34076	4.03696	1.77366	5.96866	1.69874	1.59457	6.62422	10.7583	5.58751	3.34111	6.0984	4.79326	10.1057	5.91126	361.584	4.59242	2.30671	2.05061	10.0772	8.40549	0.28046	1	1	0.506341	0.782281	8.43131	3.07576
Hex2Cer(d34:2)	0	0	0.874014	0	0.186884	0.749883	1.5018	3.80343	0	0	5.73578	2.17698	4.32452	0	0.778892	5.52686	4.20777	2.47892	3.69365	2.82863	0	5.10397	7.40649	7.00389	1.7041	1.34294	6.35537	14.9982	4.27548	279.495	2.28563	0.656365	1.44364	8.79784	8.10943	0.255098	1	1	0.482726	0.792666	11.6372	3.54067
Hex2Cer(d40:1)	2.49919	0.700307	0.930877	0.773076	0.461739	3.51738	7.12	4.87857	2.06831	3.8846	10.1994	3.32761	1.90803	2.16062	0.375727	2.75901	0.515955	0.258209	18.3162	0.804897	0	12.101	24.1498	9.72201	0.571349	1.96784	7.95844	17.8073	1.54365	4445.12	4.68915	0	2.37284	12.0835	8.61907	0.323334	1	1	0.538237	0.761418	100.055	6.64465
Hex2Cer(d40:2)	0	0	0	0	0	0	1.72625	0	0	0	0	0	0	0	0	0	0	0	0	0	0	0.614111	4.01949	1.49999	0	0	1.0407	0	0	842.659	0	0	0	0	0.892802	0.32835	1	1	0.538237	0.757639	521.806	9.02737
Hex2Cer(d41:1)	0.421633	0	0	0	0.216849	0	4.41907	0	0.50432	0.649418	3.61048	0.999691	0	0	0	0	0	0	1.8497	0	0	2.20053	5.06814	1.98023	0	0	0.772211	2.68452	0.418162	620.08	0.596632	0.263029	0	1.72038	1.53555	0.324661	1	1	0.538237	0.760833	62.5393	5.96669
Hex2Cer(d42:1)	1.60093	0.390134	0.834647	1.01697	0.296372	4.42833	6.17113	2.74236	0.985823	5.28384	8.06126	5.17324	2.00452	3.49172	0.35572	2.82888	0.132908	0	28.3779	0.191824	0.100677	16.2083	27.6594	11.9231	0.980537	1.85853	16.6276	28.655	1.86376	9798.92	7.05583	0.247204	0.892104	12.6734	9.20178	0.325936	1	1	0.538237	0.760019	230.345	7.84765
Hex2Cer(d42:2)	3.22663	1.84627	2.35658	1.26646	0.365268	11.3777	7.27352	5.23422	2.15095	4.74227	8.46564	13.0579	5.43652	6.29995	0.901895	5.418	1.47504	0.489046	78.6242	0.41474	0.900129	41.7039	106.762	50.3414	2.91494	3.67873	52.6753	110.724	7.08795	24830.6	16.3393	0.474444	2.5146	24.2481	20.0077	0.323302	1	1	0.538237	0.760689	329.81	8.36549
Hex2Cer(d42:3)	0	0	0	0	0	0.697086	1.12624	0	0	0	0.507148	0.822524	0.838664	0	0	0	0	0	9.97786	0	0	12.3577	15.6622	4.86971	0	0	10.7973	16.987	0	2771.27	0.844093	0	0	2.085	0	0.319765	1	1	0.538237	0.762221	754.62	9.55961
Hex2Cer(d43:1)	0.124509	0	0	0	0	0	0.093471	0	0	0	0.399554	0	0	0	0	0	0	0	0	0	0	0.189713	0.172063	0	0	0	0	0	0	242.87	0.176348	0	0	0	0	0.332218	1	1	0.54121	0.756808	417.348	8.70511
Hex2Cer(d44:2)	0	0	0	0	0	0	0	0	0	0.179137	0	0	0	0	0	0	0	0	1.07624	0	0	0.656118	1.99771	0.339296	0	0	0.464594	2.45963	0	811.812	0	0	0	0.252323	0.241041	0.327717	1	1	0.538237	0.758769	4842.61	12.2416
HexCer(d38:1)	2.35405	3.10637	0.73089	0.818107	1.17512	14.52	0.206838	4.40538	2.66907	2.67183	8.7537	6.64189	4.69844	7.225	1.05923	7.96125	1.1661	2.30084	14.6489	2.97773	0.736129	6.66228	3.45547	5.49925	0.886463	6.91941	4.56908	8.52537	5.03676	28.3162	2.25992	1.21559	3.11408	12.5715	10.0571	0.136598	1	1	0.34146	0.97441	1.71616	0.779186
HexCer(d39:1)	1.30876	3.20486	1.67681	0.309368	0.688907	3.32997	0.103088	1.48338	1.5229	0.363151	4.26353	6.88273	1.63206	4.17484	1.35533	3.32835	1.33569	0.300121	6.68731	2.08869	0.353807	2.20552	3.89662	4.99351	0.899042	2.91917	3.3375	5.71763	2.38712	14.5411	0.610693	0.582577	1.25447	4.41528	4.82482	0.105502	1	1	0.301434	1.04326	1.75358	0.810303
HexCer(d40:0)	0.56423	1.61265	1.62584	0	0.373165	1.04381	0.0490299	0.540584	0.55161	0.746847	11.9065	5.09641	1.6514	1.30308	0.151183	0.941532	0.519182	0.141446	8.63411	1.71753	0.0892429	1.54955	1.56571	1.81919	0.652672	2.34821	1.6525	1.37255	0.876014	19.5387	0.197345	0	0.828423	2.9392	1.5663	0.380416	1	1	0.585255	0.824908	1.73959	0.798744
HexCer(d40:1)	12.0675	14.8284	11.844	1.74891	8.11849	44.374	2.32395	28.9866	12.2795	18.0921	90.1564	37.1572	17.8376	17.6421	10.4215	41.4414	11.3916	7.36457	75.1698	17.6276	3.80691	36.8255	30.0785	50.5385	15.3704	18.454	39.1298	55.975	22.2145	383.864	10.3903	11.2636	20.6292	63.7193	58.6507	0.158013	1	1	0.370053	0.915006	2.49295	1.31786
HexCer(d40:2)	1.11828	3.24439	1.06232	0.696806	0.838747	6.98619	0.137851	2.09134	1.89145	1.38193	8.72972	14.5636	2.21088	3.8478	0.860864	5.02346	1.40596	0.86703	25.927	2.2761	0.478815	5.52199	6.69717	10.7371	2.1957	3.04979	4.27168	16.6892	6.43322	55.9149	1.8951	1.52514	4.09127	12.4905	8.31097	0.0618435	1	1	0.217759	1.07637	3.13241	1.64727
HexCer(d41:1)	5.29004	9.0583	5.42035	1.70681	2.99256	14.7894	0.997152	10.1243	5.8482	6.13401	43.3434	26.6404	8.20708	12.6496	4.32148	16.5221	5.48814	3.57304	42.0998	6.74736	1.36708	15.0974	16.1649	23.645	6.65341	10.0938	19.7366	26.1579	9.61436	145.562	4.58539	5.02254	6.71733	34.4961	27.0407	0.130566	1	1	0.334786	0.978212	2.31766	1.21267
HexCer(d41:2)	0.61882	0.933277	0.461582	0.123521	0.537018	1.30538	0.0371025	2.18405	1.27434	0.170505	14.1044	6.55478	2.90897	3.20502	0.92145	3.85354	0.743488	0.270463	5.95614	0.600432	0.212216	1.77877	6.15602	7.30638	1.32174	3.05703	4.1274	5.9832	3.46407	26.4954	0.805167	1.5505	2.14272	10.3951	8.09246	0.0888188	1	1	0.275835	0.948313	2.35542	1.23599
HexCer(d42:0)	0.454327	0.778829	0.588632	0.236866	0.185093	0.339178	0.040261	0	0.384419	0.17834	7.34976	4.16701	0.737976	0.573323	0.25207	1.43101	0	0	6.82945	0.57832	0.126045	1.53139	1.24592	1.27212	0.122589	1.61502	1.45124	2.00976	0.978198	14.6753	0.13216	0.0846874	0.676294	1.5896	1.74712	0.238827	1	1	0.461948	0.87201	2.19369	1.13336
HexCer(d42:1)	10.2007	14.3449	10.2048	3.22989	5.67532	30.8291	1.9942	22.6256	10.8569	22.9771	115.196	41.0507	19.1597	26.2087	7.21701	31.1905	7.90231	4.70028	121.423	12.4539	3.21954	46.4793	49.0848	75.7176	13.7396	14.1096	47.409	76.7198	21.1834	638.163	7.64018	7.95587	14.4048	82.5222	69.326	0.150107	1	1	0.361328	0.921453	3.57428	1.83765
HexCer(d42:2)	9.78947	20.1575	11.6898	3.7261	5.19058	37.065	2.91959	28.3807	13.3157	15.5212	29.634	41.7958	19.8606	14.4531	8.50336	33.3524	12.5366	2.9602	57.3343	16.7272	2.98634	36.148	32.5864	43.2278	13.3493	9.70769	38.343	49.9521	21.5028	745.342	7.46364	2.95637	20.6577	64.9557	41.5785	0.225155	1	1	0.444094	0.855842	4.10385	2.03698
HexCer(d42:3)	1.81582	2.93925	1.14831	0.245389	0.933566	3.86704	0.263238	2.81482	0.992902	0.970876	6.15549	7.57767	2.13619	3.30371	0.69554	3.93153	2.32756	1.29138	5.75508	1.5741	0.445968	6.88217	7.90727	6.17701	2.60765	2.18242	6.66062	13.2705	3.94975	86.5505	1.14337	0.954704	3.69333	13.1039	9.86965	0.132508	1	1	0.338895	0.925064	4.21302	2.07486
HexCer(d43:1)	0.38245	1.26276	1.47921	0	0.557446	0.926762	0.157944	1.24757	0.708046	0.379818	5.31091	8.19131	9.72021	1.82239	0.426635	1.58985	0.695881	0.128673	11.7795	1.15528	0.514116	3.41739	13.5429	5.78711	0.457783	0.907432	4.95243	6.73214	6.10444	40.6449	0.847091	0.234882	1.16076	25.5146	7.20256	0.0450124	1	1	0.188336	1.11049	3.96305	1.98661
LPC(10:0)	0.0502591	0.0395904	0.0551964	0.133211	0.0824387	0.766367	0.0506342	0.0831865	0.0363224	0.037376	0.205988	0.0831717	0.0652601	0.152411	0.0684995	0.0645312	0.0278998	0.0448029	0.12859	0.0688938	0.03532	0	0.133942		0.0877133	0.0647093	0.154205	0.37056	0.0862996	0.169371	0.079822	0.261695	0.0766986	0.439509	0.0376634	0.643824	1	1	0.798366	0.289246
LPC(12:0)	5.70746	4.4977	5.55688	4.61491	5.48194	108.692	4.93497	4.03064	4.70482	4.65439	9.87745	6.09736	4.215	5.14961	4.35709	4.6259	4.36736	4.51029	4.69237	4.11862	5.02793	4.37863	3.82823		5.37746	4.37965	4.89872	5.17728	4.67814	9.74612	4.70724	7.19349	6.17191	5.41398	4.07172	0.341181	1	1	0.548424	0.635343
LPC(15:0)	53.6489	4.78786	66.2818	37.1599	42.7481	6232.08	11.5193	24.9345	52.5247	42.9829	161.417	226.871	57.5192	223.638	33.4533	59.0321	14.8649	54.0485	167.534	15.6266	34.7838	59.0624	45.4746		70.2623	71.6809	182.561	264.177	277.036	405.29	89.93	167.993	185.425	465.415	23.3171	0.47206	1	1	0.67469	0.542856
LPC(15:1)	1.17283	0	1.21181	0.576413	0.763122	75.706	0.167685	0.300789	0.667032	0.405171	1.87716	1.5383	0.248807	2.45	0.325675	1.97611	0	0.0816142	1.89193	0.108475	0.250363	0.198967	0.337051		1.35126	1.21135	2.9674	4.21338	4.26244	6.29157	1.79306	5.89259	3.80927	4.39685	0	0.553795	1	1	0.738727	0.443571
LPC(16:0)	3940.04	1055.2	5625.66	2232.09	3295.53	583710	1067.55	2484.7	3865.25	3145.67	9677.22	20670.2	6158.82	13361.4	2794.13	5159.19	2159.6	4748.47	18655.3	1198.92	3627.52	4550.74	4421.3		4388.46	4370.38	13731	17230.4	17029.8	31801.9	6401.01	11393.2	16984.9	33711.5	2231.79	0.439422	1	1	0.641492	0.565254
LPC(16:1)	510.41	37.1319	467.885	131.665	278.021	18219	49.5999	170.16	234.594	141.486	527.883	2692.41	332.095	726.179	112.619	692.598	72.5095	342.008	827.169	88.8686	225.685	132.957	236.163		450.563	321.029	1204	1465.34	1650.63	1243.85	481.421	1553.32	1498.23	1791.87	155.03	0.561926	1	1	0.746249	0.475336
LPC(16:2)	3.47808	2.34636	3.38488	1.26571	2.80301	160.66	0.502228	1.05705	2.59807	3.29331	1.50917	14.7859	1.66724	8.03569	2.17971	4.7692	1.79176	2.52701	3.5639	0.453322	2.30639	2.03124	1.88237		3.98238	2.54755	11.7537	9.36974	6.67384	8.27418	4.3035	12.7014	11.5062	3.50782	1.37746	0.454277	1	1	0.654578	0.522702
LPC(17:0)	67.5793	6.91827	70.2512	45.665	46.2529	6360.04	15.7982	28.3698	70.3937	57.3942	154.513	272.068	60.8171	233.122	44.827	90.4855	20.3244	59.775	226.022	12.4814	43.9729	108.184	76.4361		58.8303	84.3591	153.595	184.682	234.999	311.133	84.7604	123.173	119.652	272.496	34.8606	0.411105	1	1	0.618203	0.592765
LPC(17:1)	27.1336	1.53571	26.34	10.924	17.2535	874.52	3.51848	8.5921	15.1559	10.8146	24.3249	142.075	15.3659	48.1726	8.33297	37.0879	3.65301	16.1352	51.7595	4.57436	11.8631	11.9287	15.5693		20.6414	19.8708	42.6176	63.8913	80.4685	40.6915	23.3367	84.1005	47.7209	81.906	8.41357	0.495358	1	1	0.695227	0.531676
LPC(17:2)	1.13861	0.0644711	1.38983	0.202672	0.912154	8.83198	0.106347	0.434019	0.371745	0.511477	0.270907	4.74731	0.117188	1.95383	0.461475	1.4459	0.0863947	0.591917	2.30775	0.0633683	0.538674	0.498639	0.536147		1.07775	0.830985	2.81105	3.61526	4.36	0.794189	1.1522	4.6506	2.2918	2.34812	0	0.505147	1	1	0.698682	0.327253
LPC(18:0)	666.259	155.947	789.169	374.94	414.408	47378.3	150.104	222.843	613.614	566.354	2099.05	2304.62	534.108	843.422	466.107	823.695	247.081	592.011	2458	117.094	549.113	784.139	896.182		621.039	665.223	1972.96	2479.67	1725.33	4988.1	906.625	1313.98	1532.96	2264.62	456.544	0.498298	1	1	0.695227	0.548023
LPC(18:1)	1522.72	225.665	2327.52	507.208	1573.41	45816.7	386.32	633.911	950.824	723.04	1474.67	12554	1919.42	3680.35	505.03	2564.94	352.243	1142.32	5952.74	213.453	728.44	678.835	1300.42		1298.64	1130.12	1410.47	5778.85	2941.6	2329.8	579.95	5639.08	3779.22	9779.2	751.475	0.54454	1	1	0.732893	0.591913
LPC(18:2)	2793.59	540.152	5003.83	891.403	2956.08	21995.2	737.439	1072.62	1570.62	2182.02	736.434	18613.1	4851.53	12085.3	1181.11	3185.84	754.625	2368.45	12396.1	480.988	1994.02	1611.91	2750.79		3506.44	2576.89	12596.1	15376	16131.8	1182.22	4635.43	9305.73	14282.8	25219.8	1078.2	0.189975	1	1	0.403343	0.652943
LPC(18:3)	91.8784	1.30189	109.282	10.5574	83.8005	218.965	6.40662	10.3867	21.7714	24.9055	8.89012	318.846	24.1539	132.82	56.6601	110.492	3.28714	33.1461	234.24	7.85923	38.4203	4.41861	20.5479		101.879	70.7714	244.575	530.736	217.952	24.7948	110.984	783.835	464.278	193.332	47.8723	0.0515058	1	1	0.201983	1.37937
LPC(19:0)	2.57159	0.387781	1.84068	1.25122	0.669536	103.204	0.404664	0.562266	1.96222	1.97956	6.20819	5.75291	1.54754	2.32446	1.40669	3.058	0.515742	1.14434	5.50934	0.315645	1.43527	2.19981	3.59447		1.45574	2.33249	4.79702	5.13314	4.68036	17.993	1.49132	2.37632	2.72845	4.67045	1.0683	0.522327	1	1	0.710649	0.587324
LPC(19:1)	1.27224	0.190963	3.22731	1.09603	2.24501	97.8005	0.503471	0.893144	1.82584	0.941629	6.88115	16.9391	2.20336	7.65769	0.789397	3.96278	0.418688	1.39072	10.3071	0.424004	1.48783	1.66017	2.86544		2.17531	1.98656	6.95364	7.966	10.7991	11.7071	2.84331	5.83186	6.7191	14.256	0.87473	0.615043	1	1	0.77657	0.537984
LPC(19:2)	1.39027	0.0835346	0.952914	0.352926	0.687085	14.6224	0.0554339	0.132761	0.471595	0.33832	0.385032	5.76721	0.522711	1.59189	0.198994	0.907935	0.19116	0.370771	2.21962	0.0561189	0.371397	0.293014	0.623071		0.706815	0.509501	1.38697	4.30297	3.745	1.49761	1.12114	3.83406	2.15676	4.04216	0.196963	0.931265	1	1	0.971079	0.278686
LPC(20:0)	2.71505	0.996418	4.33862	1.97595	1.9919	119.95	0.896729	1.25717	2.47444	2.7487	7.81717	7.43869	2.53847	2.56775	2.35454	3.8943	0.708725	1.71667	12.5029	0.76675	1.34241	2.84531	5.41059		1.96627	2.81437	4.65538	9.1813	5.98512	12.1646	2.30032	1.92261	3.06963	2.85243	3.54787	0.478259	1	1	0.679345	0.585657
LPC(20:1)	4.71334	1.71643	6.57212	2.35552	4.50134	456.664	1.48963	2.76117	4.68433	4.57178	27.4531	43.1569	7.85343	14.0053	2.98202	8.04303	1.43375	5.16774	40.7182	0.917412	2.45284	4.5532	8.5668		4.09588	4.71235	21.2139	34.0545	24.2804	91.3717	7.38897	10.6805	27.4698	57.2564	4.66293	0.651874	1	1	0.805778	0.556335
LPC(20:2)	22.1688	2.54649	24.8696	4.88316	18.4921	546.394	3.27361	8.38654	8.31227	15.4783	24.8	149.776	23.1448	75.2567	6.85233	19.4237	3.39112	10.2491	79.323	3.06255	8.46222	7.76442	16.6892		16.534	11.4541	100.534	103.953	109.608	40.8027	35.8799	78.1342	82.6627	221.627	6.10135	0.908371	1	1	0.964102	0.309402
LPC(20:3)	266.48	17.912	311.228	49.5668	222.307	4634.86	32.8323	85.9831	72.1096	83.9105	22.7986	1725.43	231.51	685.094	60.9482	168.887	18.6088	114.824	905.465	43.0062	147.632	39.0119	243.117		260.957	180.581	1409.2	1182.55	822.492	137.374	567.377	1115.36	1358.49	2641.88	108.182	0.516063	1	1	0.705558	0.315611
LPC(20:4)	571.353	109.165	1084.84	220.376	766.803	13674.6	159.988	225.93	334.134	615.212	85.4432	5689.78	1049.55	3541.48	215.987	695.73	221.317	416.313	5189.55	155.535	584.153	225.982	585.701		829.226	537.782	5247.26	2677.16	4127.08	237.563	962.429	3162.12	5887.93	11873.3	389.981	0.369647	1	1	0.572845	0.440594
LPC(20:5)	38.2708	0.771101	111.614	14.2902	73.608	253.777	5.67065	5.03248	38.2627	26.6134	7.14491	202.729	28.8691	340.729	21.6276	183.093	2.0747	27.5149	653.117	5.1038	33.2047	57.7164	22.7671		96.7912	52.0732	401.902	550.137	234.577	3.77706	119.963	627.155	494.479	257.956	27.9626	0.0296193	1	1	0.152677	1.34593
LPC(22:0)	0.240806	0.244545	0.846466	0.277941	0.489706	24.3385	0.187264	0.324087	0.336527	0.747291	0.701362	1.64265	0.715712	0.525075	0.481873	0.897191	0.142292	0.448973	2.52429	0.176974	0.202875	0.591765	1.11148		0.561427	0.483843	1.70127	1.72625	1.58813	13.2288	0.624539	0.176125	0.901007	0.81607	0.632597	0.910112	1	1	0.964102	0.620853
LPC(22:1)	1.0698	0.675998	0.711572	0.472824	0.430808	76.1923	0.0984263	0.574867	0.873094	0.638926	3.75997	3.47679	0.514866	1.77633	0.24553	0.931522	0.295844	0.521483	6.88395	1.97891	2.23035	7.10406	3.32264		1.34016	4.35845	6.72706	6.38344	3.04333	199.032	1.87517	0.345342	1.08718	6.13144	0.71171	0.422513	1	1	0.625945	0.726472
LPC(22:4)	6.04689	0.502135	6.01029	1.56078	5.51066	20.4395	0.832615	1.25396	2.10675	2.23681	2.30946	63.8139	3.83034	13.3369	0.964868	3.76734	0.633614	1.54693	22.1422	1.00066	2.27157	1.05208	5.01311		3.49231	2.76425	42.0415	28.7841	21.857	17.2244	5.00935	41.0102	40.5637	92.7267	2.758	0.078593	1	1	0.257682	0.897475
LPC(22:5)	39.5986	2.25431	51.3503	10.0536	46.0081	226.977	8.71376	4.73606	21.4361	18.9573	10.5727	67.5051	26.6739	93.9319	7.76542	46.1177	4.35826	14.4131	183.091	3.41591	19.7986	8.78631	31.0455		26.7221	22.0625	179.453	208.718	207.594	18.3284	49.9667	250.654	290.812	375.654	12.9776	0.0263982	1	1	0.143468	1.35749
LPC(22:6)	152.036	17.0344	239.802	50.9255	130.792	2731.9	26.3796	27.218	76.4217	185.581	26.3773	1155.02	228.151	949.107	44.712	255.088	34.6776	99.3413	851.388	22.1899	112.482	130.981	211.503		153.96	66.1724	1453.7	785.634	2014.74	6.77455	419.819	476.196	1031.12	3932.87	71.9975	0.224546	1	1	0.444022	0.615957
LPC(23:1)	1.38905	1.53886	3.32845	4.47612	1.71875	138.241	0.83853	1.77549	1.80775	1.20929	0.915973	0.97223	1.51257	0.794897	2.26381	3.64664	1.82188	2.28338	4.06481	2.96223	2.72558	3.07231	1.60524		2.14426	1.30431	1.40328	2.31434	3.23541	0.601389	2.56362	1.83231	1.18257	0.546211	6.51083	0.362766	1	1	0.566141	0.575309
LPC(24:0)	0.589242	0.466992	1.15887	0.2653	0.543305	39.156	0.184526	0.550665	0.41918	0.788447	0.940082	2.16653	0.854445	0.679892	0.653253	0.946454	0.381733	0.425908	8.30093	0.287263	0.483945	0.943266	2.82735		0.8706	0.920113	3.2391	5.62351	2.89805	22.5037	2.01765	0.296315	0.883543	1.66607	2.26541	0.797369	1	1	0.913366	0.545937
LPC(24:1)	0.387491	0.285258	0.586956	0.223943	0.194046	13.151	0.11151	0.320352	0.324533	0.389023	0.316596	1.58905	0.652619	0.248421	0.287085	0.824594	0.285253	0.220372	2.63447	0.141033	0.129512	0.701335	0.858596		0.335168	0.356025	1.27211	1.96751	1.271	24.5617	0.348727	0.154656	0.518722	1.11986	0.400143	0.489109	1	1	0.689031	0.760675
LPC(24:5)	0.255023	0.0193024	0.484912	0.0646269	0.21611	2.26312	0.071549	0.161938	0.125942	0.0965707	0.0278485	2.94565	0.535276	1.32631	0.0329494	0.288945	0.0285667	0.0757157	0.620798	0	0.038604	0	0.205579		0.0941566	0	1.27576	1.22221	0.792777	1.01882	0.315614	0.851298	1.08523	5.19355	0	0.438465	1	1	0.641492	0.566442
LPC(24:6)	0.282421	0	0.515134	0.144268	0.742862	2.76607	0.00764678	0.0292544	0.0301592	0.338653	0.0702473	5.57619	0.0813525	1.53391	0.0393764	0.342265	0	0	1.50096	0	0.0525818	0	0.253435		0.177694	0	2.43538	2.07753	0.584203	0.06427	0.836931	3.1106	2.49843	5.64045	0	0.335666	1	1	0.542272	0.47991
LPC(26:0)	0.0767353	0.0745715	0.170769	0	0.0274184	12.3963	0	0.0764334	0	0	0.230044	0.0790181	0	0.224162	0.0896228	0.218661	0	0	7.82203	0.0331187	0.187668	0.46127	0.91462		0.135088	0.332392	1.34355	3.40601	1.56755	7.88353	1.83438	0.0434039	0.0731957	0.539371	0.787272	0.31736	1	1	0.538237	0.578871
LPC(O-14:2)	1.20983	1.45063	1.77088	1.62656	0.983543	66.8036	1.28144	2.67913	2.16163	1.94686	1.23351	1.03616	1.55268	1.3017	1.17735	0.886547	0.772567	1.16467	2.16938	1.60076	1.30381	1.93249	1.64132		2.47699	2.56791	2.46132	1.59507	2.86002	2.00971	1.93031	2.17565	1.45115	1.39022	2.72694	0.414763	1	1	0.620216	0.523982
LPC(O-16:0)	5.59281	4.3513	6.83025	4.67739	3.03865	104.435	1.69099	5.28551	6.2523	4.96968	3.82259	11.5565	7.23557	4.27223	4.81252	10.1003	5.80109	3.07253	14.4292	2.00277	4.04134	6.82535	15.7383		4.68988	6.48672	4.59307	8.90549	9.12093	123.488	3.34477	3.82892	6.29932	10.0351	6.06101	0.715627	1	1	0.840925	0.72665
LPC(O-16:1)	4.55316	2.80547	3.60682	4.7494	1.46111	83.7003	0.986815	3.70538	6.05985	11.713	1.31625	5.43289	5.85335	2.14988	3.33005	7.81117	3.9238	2.75124	8.25975	1.09825	3.02031	5.19783	13.4548		3.21535	3.73222	4.76295	6.64331	5.84644	27.3386	2.59412	2.56749	1.56699	6.90511	2.58731	0.60493	1	1	0.773907	0.689696
LPC(O-16:2)	2.11732	1.26959	5.59285	1.81237	2.33563	87.9474	0.755042	2.71313	1.84818	2.61168	4.56236	13.756	3.93188	9.40551	1.28852	3.41524	1.14669	2.94771	9.39813	0.993228	2.29967	3.39035	3.0796		1.24673	4.49671	8.24206	11.1927	10.5546	14.5951	5.85509	7.0554	11.9674	22.0183	2.74808	0.864405	1	1	0.947369	0.401281
LPC(O-18:0)	1.64349	1.08472	2.58827	1.54519	1.0526	35.3982	0.77024	0.767817	1.0743	1.14602	0.894828	2.03204	2.09958	0.189287	1.23597	1.77466	1.0043	0.810049	3.01865	0.411811	1.19084	2.42253	4.84773		0.636801	2.03418	0.830759	1.79544	1.99884	44.4466	1.24209	0.491936	0.49014	0.845368	2.55837	0.728302	1	1	0.852813	0.698072
LPC(O-18:1)	3.84717	2.70464	4.61383	3.86452	1.8933	79.2456	1.19769	3.61386	4.56097	3.38238	3.40454	7.9148	4.87223	3.23021	3.01928	7.12259	3.04639	2.94521	6.87935	1.13193	1.98456	5.82152	11.8267		3.54176	3.99766	4.13726	6.79265	6.64399	52.8977	2.18991	2.21113	5.1388	7.55335	3.95381	0.983636	1	1	0.994576	0.676003
LPC(O-18:2)	1.35982	0.227298	3.62065	0.540017	0.931712	117.225	1.61414	2.19618	0.566304	1.60156	1.46922	3.89344	0.522557	2.67551	3.39213	0.9347	4.75378	3.42358	2.66559	1.6737	1.85801	0.711387	1.32194		1.57623	0.572682	3.01922	2.56297	1.8365	10.4459	1.74401	2.59329	2.91622	4.75352	3.03087	0.389536	1	1	0.596532	0.62247
LPC(O-20:0)	0.560971	0.175927	0.849577	0.601792	0.236125	13.3956	0.223434	0.258028	0.46487	0.534839	0.653908	0.501903	0.541074	0.406532	0.559349	0.845017	0.251922	0.371749	0.366195	0.274069	0.219711	0.445816	1.34696		0.254573	0.805696	0.126735	0.479904	0.767414	39.1824	0.286735	0.142314	0.521252	0	1.14814	0.507774	1	1	0.700378	0.719333
LPC(O-20:1)	0.0940872	0.0148877	0.287084	0.0925372	0.0177438	1.2643	0.027066	0.0879642	0.155618	0	0.240226	0.407748	0.363547	0.0820201	0.0279777	0.153237	0.0855537	0.0669875	0	0	0	0.0699095	0.506132		0.0374241	0.053395	0.224812	0.607376	0.182333	22.311	0	0	0.02103	0.30176	0.0660484	0.352786	1	1	0.555569	0.747206
LPC(O-20:3)	1.53486	1.71819	0.669663	1.91121	0.537152	19.1797	0.249883	1.57199	0.934244	0.787633	0.11729	0.593911	0.818709	1.15333	0.832294	1.70821	0.893492	1.26792	1.64801	1.30807	0.581462	0.622611	0.32961		0.429227	1.28053	0.28003	0.829645	0	2.92384	1.01447	0.396755	0.415886	0.587984	2.53019	0.311938	1	1	0.535976	0.746761
LPC(O-22:0)	0.795313	0.344088	1.8166	0.47312	0.42725	20.3298	0.358936	0.396615	0.545593	0.80049	0.746969	1.60705	0.838261	0.50129	0.722056	1.18372	0.549964	0.455754	1.43203	0.316505	0.513049	0.801717	2.51957		0.735419	1.29161	0.740947	1.41386	2.17509	77.2316	0.547928	0.359225	0.999989	0.198599	2.16809	0.423164	1	1	0.625982	0.726119
LPC(O-22:1)	0.655736	0.235065	1.21688	0.359239	0.258268	11.1956	0.303491	0.337858	0.487265	0.451216	0.822434	2.78216	1.01904	0.236644	0.378736	0.926264	0.381116	0.468278	0.932327	0.162045	0.197381	0.764965	1.75014		0.334975	0.6338	0.645432	1.17461	2.26917	205.42	0.326575	0.293952	1.04658	0.230223	0.960436	0.351151	1	1	0.555569	0.732651
LPC(O-22:2)	0.124492	0.141129	0.217337	0.140398	0.150712	2.15089	0.16653	0.175692	0.157497	0.158778	0.211732	0.590034	0.270226	0.0343305	0.266851	0.176921	0.183648	0.131759	0.416762	0.0496395	0.237492	0.166723	0.553279		0.177314	0.188758	0.613862	0.502347	0.399278	39.7807	0.043895	0.13356	0.275637	0.664625	0.180236	0.332888	1	1	0.54121	0.741456
LPC(O-22:3)	8.17539	6.13796	3.00474	8.26864	2.62371	55.4461	1.67488	6.97274	3.4269	3.98779	0.506683	3.72368	4.61405	3.30761	3.00633	7.40082	3.01783	5.68149	10.3448	5.14107	3.07099	3.36616	2.5872		3.47467	4.34946	1.05172	3.14777	0.406734	3.94364	5.42772	1.56558	1.733	0.446	10.6448	0.256552	1	1	0.483148	0.759316
LPC(O-24:0)	1.43452	0.46027	2.95093	0.72946	0.737257	38.1689	0.583393	1.01472	0.894473	1.31734	1.09484	5.04302	1.97379	1.61134	1.25773	1.86732	1.01774	0.978699	3.22254	0.847392	1.11122	2.1249	5.22203		1.15256	1.54512	2.22537	4.79468	4.00999	90.7034	1.99173	1.27738	1.49603	3.14257	3.89563	0.450304	1	1	0.652614	0.735076
LPC(O-24:1)	1.60477	0.791873	4.29948	0.834801	0.792502	42.5968	1.01928	1.27898	1.10784	1.8367	1.57212	10.2826	2.38177	1.18887	1.43804	2.92026	1.45083	1.99	3.63686	0.647983	0.807399	2.54404	5.62867		1.39836	2.1253	2.59715	4.95163	6.37744	373.466	1.49027	1.18167	3.10963	4.53311	4.21982	0.364309	1	1	0.567097	0.741903
LPC(O-24:2)	0.397705	0.21839	0.765392	0.118291	0.17001	4.12203	0.200142	0.207613	0.288223	0.759397	0.336032	2.09716	0.58279	0.0873873	0.617288	0.532017	0.460572	0.140301	0.890401	0.121641	0.232682	0.0483527	1.52435		0.260111	0.438847	1.75564	1.49667	1.56227	1.08447	0.300796	0.252381	0.867809	1.31814	0.303568	0.701526	1	1	0.833895	0.452839
LPC(O-26:1)	0.184881	0.0446385	0.427153	0.0567251	0.0424513	2.37261	0.0714401	0.178792	0.0647132	0	0.153293	1.48212	0.305657	0.230352	0.0722761	0.331336	0.13283	0.12048	0.410542	0.0468684	0.0856213	0.289027	0.937084		0	0	0.277001	0.709779	0.627396	28.8126	0.170091	0.133277	0.278922	0.477245	0.383331	0.341866	1	1	0.548424	0.75914
LPE(16:0)	154.239	40.0996	149.458	129.645	56.0427	748.293	24.6089	129.13	128.496	105.262	173.748	315.315	211.487	292.094	60.4118	145.424	86.5377	157.165	454.807	38.7462	110.051	212.515	198.393	713.178	161.296	115.306	370.554	504.488	537.427	827.156	448.484	322.061	238.388	1159.96	88.0468	0.0176985	1	1	0.117209	1.17861	2.21508	1.14736
LPE(17:0)	4.99032	0	0	0.822865	0.449529	13.7378	0	1.1516	2.58937	0	5.08839	10.0275	1.17538	8.54052	1.67732	3.21427	0	0	15.9817	0	2.2434	3.99078	6.26697	22.3868	4.33012	0	11.1902	21.5327	19.6531	31.6555	14.133	5.92012	17.0435	20.0012	1.29901	0.00223008	1	1	0.0545058	1.55839	3.91384	1.96859
LPE(18:0)	122.99	30.5667	143.775	84.7459	57.0443	425.7	24.3096	78.9158	147.644	79.2566	176.255	398.148	139.735	187.417	59.2937	155.953	65.719	86.1706	677.639	28.9721	106.857	187.245	202.954	416.37	165.668	65.7244	499.323	556.779	507.061	1675.35	393.578	230.634	252.336	804.087	105.87	0.0150827	1	1	0.110387	1.24858	2.95536	1.56333
LPE(18:1)	47.3884	17.6685	66.2563	35.348	39.8944	170.424	16.0709	55.3029	68.8631	37.9064	47.1282	277.738	93.7611	165.985	23.9535	95.2668	19.6728	63.8923	338.694	13.5792	22.5685	60.7455	98.4051	256.381	77.1266	42.1635	204.463	347.622	237.147	1138.65	155.649	138.676	173.388	575.073	37.6967	0.0363052	1	1	0.167305	1.12938	3.09008	1.62764
LPE(18:2)	74.5298	20.0647	99.763	21.7684	45.6625	16.4702	14.8395	47.0774	40.6297	48.0937	5.32204	293.729	110.749	193.844	24.34	88.7062	17.9481	38.9074	197.57	12.322	25.9594	30.1808	69.4908	529.256	92.0004	45.1053	251.719	438.957	249.818	386.803	143.011	242.439	255.287	650.59	17.5432	0.00773577	1	1	0.0826489	1.37399	3.20352	1.67966
LPE(20:3)	14.0075	8.32068	10.9465	6.76904	7.22976	1.22023	2.12732	4.49736	1.65033	0	3.27938	37.9012	6.32625	12.6901	1.9021	26.3973	6.39016	17.7045	38.7652	4.5465	13.2642	6.24494	10.0528	81.9483	8.93465	0	24.3202	40.9013	17.5491	90.8449	17.8016	32.1422	49.4415	87.986	6.00792	0.0101241	1	1	0.0949798	1.31498	3.31821	1.73041
LPE(22:5)	27.4178	4.36732	34.4565	6.422	17.0116	7.66195	10.7791	18.4832	10.8354	12.7809	15.8186	73.1439	24.3513	39.2774	6.00478	33.2273	5.32965	7.45636	76.8095	17.4123	7.8591	8.12929	23.1991	111.216	20.5572	30.7531	27.2674	76.7874	34.0367	116.667	34.1681	91.6575	88.8888	82.78	28.7395	0.00376269	1	1	0.0627115	1.5189	2.61682	1.38781
LPE(22:6)	152.762	38.9117	190.771	50.8407	71.3863	46.688	21.9128	76.785	89.0384	202.461	8.95557	261.178	204.769	522.934	37.4431	250.951	60.3418	105.366	450.683	37.8687	69.2197	99.2636	146.378	868.062	172.725	98.5642	360.535	407.088	500.295	118.528	329.844	232.199	505.655	1243.85	67.78	0.0241019	1	1	0.136572	1.24596	2.52532	1.33646
LPE(24:4)	57.04	70.731	44.1337	10.964	28.0407	27.1392	31.2763	112.293	61.8149	71.2312	86.2889	97.4271	94.6156	54.8918	63.5869	101.32	49.691	36.6081	65.5793	99.5831	35.1173	79.4935	93.8263	29.3549	115.872	47.011	87.8444	97.9868	93.374	26.0468	109.126	72.3439	35.4727	72.9513	136.432	0.154434	1	1	0.366116	1.0093	1.24988	0.321788
LPE(24:5)	97.3359	97.6963	77.7328	19.4656	55.7311	73.5529	51.6945	115.871	77.7136	136.073	107.5	142.447	198.805	289.917	134.174	160.014	98.3969	101.315	118.811	127.524	68.8994	115.254	131.864	164.651	162.311	197.593	112.528	161.512	201.57	222.135	145.954	157.283	248.703	87.5972	222.611	0.0304494	1	1	0.155354	1.28306	1.37685	0.461375
LPE(24:6)	202.416	461.935	1392.94	19.4096	239.469	388.732	202.743	120.696	158.653	136.882	67.7545	480.928	183.069	308.785	805.081	212.224	111.545	224.391	125.744	133.202	69.8739	158.531	195.281	220.838	215.152	71.6277	47.1087	235.306	311.288	208.302	169.786	354.514	103.396	415.44	118.536	0.117046	1	1	0.31464	1.15558	0.58406	-0.775811
LPE(O-16:1)	0.757146	0	0	3.65349	0.817776	0	0.379132	0	0	0	25.7362	13.3418	2.13867	1.44878	0	1.03953	1.14185	0	38.7464	0	1.21094	3.24001	18.4541	39.9191	1.06672	0	22.0099	49.0784	26.2341	352.805	13.3916	0	1.08803	67.5303	0	0.1096	1	1	0.30225	0.943571	13.3212	3.73565
PA(34:1)	19.6842	17.669	15.7362	6.10194	6.14978	11.9179	2.92832	32.5232	19.3396	21.6365	11.5272	57.2912	22.3566	37.8339	23.3089	19.557	21.184	19.1176	172.063	18.3598	8.10804	42.8178	80.1625	56.6411	27.4901	5.74834	44.1063	245.403	21.977	81.37	27.6916	54.3486	14.8739	124.406	110.774	0.00976703	1	1	0.0949798	1.34692	3.28862	1.71748
PA(34:2)	32.7708	58.3315	36.6502	12.6884	16.1848	57.7582	12.6935	91.3826	36.1793	81.2259	93.8382	61.7488	68.8772	117.064	92.3087	47.9133	63.5491	76.2679	501.004	54.8369	32.1687	134.899	111.857	247.64	64.7224	20.1695	103.564	461.954	85.8126	71.9586	82.9126	134.212	36.7503	272.575	126.753	0.0193376	1	1	0.121255	1.24308	2.54714	1.34888
PA(34:3)	2.44029	0	2.01815	1.42363	1.22018	0	0.50134	4.02216	3.34455	5.08914	14.5541	1.0081	2.5	0	10.1796	5.47377	2.69753	4.81353	28.2003	3.23268	0	1.24038	8.38155	4.11425	6.24594	0	3.19686	28.7075	6.98285	0	5.03747	18.2074	0	8.36604	4.55807	0.104454	1	1	0.300154	0.946532	2.18501	1.12764
PA(36:1)	22.0962	8.73715	11.5741	5.0424	1.5768	3.76661	1.05536	15.16	7.66775	24.7423	21.9111	95.9066	10.721	28.3266	5.52854	14.2058	5.17837	7.09062	147.638	3.61968	1.17294	25.8596	49.7582	53.9701	21.7766	7.18677	58.1701	91.0245	27.1839	581.229	18.5456	11.0566	9.92374	55.9886	109.971	0.0977375	1	1	0.289164	0.99073	4.64719	2.21636
PA(36:2)	29.1413	16.754	27.8359	11.5869	12.8011	16.8042	6.57053	42.3459	25.6335	56.6619	24.9803	72.1567	32.1251	37.8874	49.1348	34.9124	36.0239	49.0611	135.181	26.9266	14.463	58.6386	71.2715	112.241	52.538	15.5594	82.7251	223.284	50.2387	107.807	49.4197	104.03	23.0825	136.624	96.4606	0.00259463	1	1	0.0545058	1.56431	2.47335	1.30646
PA(36:3)	7.8128	8.44551	13.7379	1.8266	5.7166	2.09808	2.64388	29.4127	10.8768	23.3672	13.9544	15.8124	19.6848	30.4249	32.4313	14.1807	13.236	28.3667	89.7561	12.5366	6.10163	23.5068	41.9695	36.1804	19.1846	17.6855	30.7682	135.57	26.0862	12.1844	30.1426	44.7644	11.3654	63.2046	37.8679	0.0143676	1	1	0.107911	1.35329	2.46855	1.30366
PA(36:4)	24.3988	19.6969	20.1171	4.13827	11.729	33.6739	7.36651	53.3202	24.0744	63.8929	13.4642	38.4702	37.4553	57.0645	53.0364	34.3919	53.2588	49.4616	187.096	31.3646	17.7565	47.2296	66.3569	68.5731	42.0753	39.4977	51.2223	152.839	37.3061	11.94	37.2534	103.447	21.2745	139.671	90.752	0.0171176	1	1	0.117209	1.30288	2.02508	1.01798
PA(38:3)	4.19976	1.45953	3.86452	0.770258	0.802935	0	1.05169	3.07567	2.74721	3.59214	2.96676	13.9938	4.90969	6.27498	5.55715	4.95201	0	2.15123	19.3131	1.92602	0.807974	3.52532	11.324	32.1997	5.94097	9.28607	17.5443	36.5724	3.43957	15.4287	9.88154	10.9267	3.60513	19.9133	38.1017	0.00219978	1	1	0.0545058	1.6916	4.06993	2.025
PA(38:4)	65.0867	32.9838	40.5144	11.2116	23.636	99.8863	15.8609	61.2903	53.1258	109.418	12.8382	129.706	69.6558	69.254	69.5088	74.9606	66.3821	74.7724	160.32	28.1946	25.7449	48.5443	124.641	140.338	75.7308	58.9537	136.991	218.126	64.3127	14.8618	62.8985	111.855	58.9885	218.111	162.661	0.0288446	1	1	0.150232	1.14878	1.67758	0.746377
PA(38:5)	8.68072	2.37045	8.66253	2.36656	7.8242	21.1209	2.04597	17.2625	17.0376	38.5134	0.751557	23.7252	13.6476	20.7798	27.3204	23.9173	13.4807	25.94	44.7924	8.93426	2.3296	17.7471	28.8224	23.0022	13.4994	5.4528	22.5633	58.7677	14.4456	4.26245	18.0259	60.2334	12.3846	46.9931	29.8062	0.0915292	1	1	0.279052	0.9087	1.58397	0.663547
PA(38:6)	15.4767	7.30195	22.5179	7.21839	10.1261	61.39	2.53594	35.5081	28.4143	118.32	1.71294	17.0709	43.7442	73.3875	53.1783	46.8632	57.7261	57.0051	62.6957	21.9645	15.2208	69.6532	50.2984	68.2075	25.5668	18.3037	41.9794	52.3839	35.1849	0	48.3112	78.788	13.3905	115.763	45.8744	0.415545	1	1	0.620216	0.406801	1.22594	0.293884
PA(40:5)	4.24971	0	3.14819	0	0.609357	0	0.270242	1.54642	3.17946	2.61639	0.560865	0	4.96286	0.568069	0	4.96924	0	1.05987	2.61044	0.576918	0	1.49472	10.7055	6.61679	2.63191	9.53095	8.13838	17.3302	1.92568	8.13813	2.45294	5.92973	1.31103	1.85361	5.99925	0.00670893	1	1	0.0798682	1.54467	3.33007	1.73555
PA(40:6)	28.3048	12.7808	21.9324	5.50033	8.16949	8.39874	3.72094	23.6994	33.4419	62.1688	5.05749	31.2097	53.4792	43.9958	22.7511	70.3347	29.8877	24.3838	38.0081	18.967	10.2432	34.7116	49.365	21.4977	25.509	40.2905	40.8548	42.0113	20.7518	23.0375	25.6324	30.9682	18.2006	60.8155	46.4773	0.383443	1	1	0.589006	0.476068	1.18462	0.244429
PA(40:7)	0	0	2.1092	0	0.420077	0	0	0.82701	4.52236	10.149	0	0	3.58624	5.95963	1.76233	2.07561	2.06633	3.91097	1.68544	1.13853	0	1.50564	1.87655	1.61645	0.581497	0	4.92381	4.53574	0	0	3.91779	5.5341	0	4.84722	0	0.820737	1	1	0.925295	0.32232	0.910827	-0.13475
PC(26:0)	32.5656	14.8197	20.5607	19.5368	16.5774	15.2054	16.1468	15.577	15.0387	16.7508	20.8028	19.5573	16.9052	15.7564	19.2125	21.1615	17.3851	13.2832	13.3347	16.6883	15.0756	13.6085	18.1121		22.9846	18.8432	19.2596	17.4416	14.6011	35.1419	16.9353	17.1698	15.9819	19.7632	17.2377	0.949879	1	1	0.97748	0.618867
PC(26:1)	46.4464	46.7067	37.3987	78.8153	25.5474	60.114	20.2302	54.0963	49.9251	45.6638	12.7236	39.2574	34.5652	31.0212	37.6011	53.6309	47.1502	32.3561	91.8311	33.4932	59.1009	72.3769	41.4613		40.6388	35.7883	26.59	50.3974	50.2517	45.7844	40.0111	30.284	37.8727	31.9711	98.2003	0.268429	1	1	0.496172	0.579026
PC(28:1)	49.1613	1.14065	10.1257	7.24288	3.32959	6.07949	1.23644	6.11384	5.08277	3.48705	1.58375	4.88697	2.58983	2.35958	8.51035	30.6952	5.24466	4.16986	3.01767	6.81875	5.04478	1.14866	4.27165		19.0905	6.56205	4.29482	10.0648	6.98577	4.42898	12.5603	10.5573	3.39416	2.78664	15.5864	0.700679	1	1	0.833895	0.183853
PC(28:2)	4.5242	0.362592	1.24992	1.06355	0.47628	0.429889	0.115557	0	0.308	0.257593	0.118272	1.28417	0	0.173778	1.80057	3.79427	0.609931	0.689684	0	0.413277	0.22812	0.386338	0.487287		1.78849	0.567389	0.492213	1.27357	0.399138	4.2337	0.77281	0.663603	0.147834	0.166901	0	0.604286	1	1	0.773907	0.817538
PC(29:0)	174.492	4.42825	60.7611	68.7108	23.755	57.6354	15.0618	75.8605	81.0541	62.9029	11.5483	33.344	15.0587	32.5009	56.3547	101.214	22.402	28.0478	23.1714	41.5742	22.6703	23.5003	35.335		114.653	78.756	26.8777	48.7395	53.5007	34.4646	83.153	59.9299	12.5795	29.1129	148.253	0.948878	1	1	0.97748	0.285693
PC(29:1)	15.3149	0	3.91325	3.19548	1.68638	2.05576	0.612692	1.62243	1.97094	1.84289	0.310557	1.37462	0.180512	1.3327	3.80525	10.0437	1.28671	2.1708	1.17763	2.56649	1.96596	0.277019	2.58523		7.62101	4.90472	1.10003	4.0133	3.68235	2.35882	5.22614	4.30663	0.869721	0.846867	4.51948	0.944559	1	1	0.97748	0.290028
PC(30:0)	3871.35	318.713	1947	1400.26	794.458	2016.37	422.906	2609.36	2726.03	1918.47	328.068	1259.15	679.401	976.216	1681.43	3023.67	1211.5	1026.57	1368.85	1066.85	894.262	726.171	1189.86		2274.21	1272.92	1129.26	1340.63	1379.24	1253.66	2205.31	1974.38	602.572	1382.16	3778.97	0.801162	1	1	0.915614	0.144093
PC(30:1)	1670.86	73.3503	450.604	400.088	218.426	414.731	100.663	630.687	690.589	276.501	133.547	452.811	156.399	177.302	326.262	1613.36	257.131	364.878	202.508	621.04	327.294	119.942	333.619		1002.7	580.116	322.465	527.889	690.589	343.095	730.515	852.843	275.754	215.671	1090.91	0.719023	1	1	0.842934	0.502748
PC(30:2)	77.9209	3.73487	26.1821	20.0052	11.4757	27.8725	4.56123	15.7624	23.4268	20.6432	3.75442	15.7745	8.2896	9.06248	26.1666	59.9046	25.4402	13.4667	10.6663	18.1647	15.3158	14.1412	14.8745		42.7291	17.8539	17.8504	28.1538	23.9892	13.2605	27.8941	31.5324	13.1572	10.2533	40.1833	0.907638	1	1	0.964102	0.174377
PC(30:4)	1.91924	0.140315	0.642655	2.7356	0.66313	0	0.291733	2.3418	0.896076	1.6955	0	0.477794	0	0	1.79148	2.71168	0	0.278216	0.175522	0.99178	0.614777	0.269683	0.712068		2.95222	0.319506	0.164534	1.18274	0.493375	0	1.16537	1.13111	0	0.2244	2.9498	0.792516	1	1	0.909892	0.287166
PC(31:0)	470.362	41.2435	330.746	350.836	135.144	293.42	88.2291	383.449	437.487	431.353	64.8763	257.58	136.55	320.472	255.841	395.426	176.844	200.96	304.709	169.921	146.968	202.073	219.056		363.286	359.266	153.279	224.708	285.826	301.302	299.097	252.265	69.0819	330.568	629.23	0.923323	1	1	0.965819	0.245144
PC(31:1)	394.231	29.2375	173.965	195.451	80.6091	126.024	48.7824	218.684	272.003	132.032	65.0669	219.127	81.7465	125.964	111.832	373.413	92.3516	175.615	124.544	237.574	135.693	85.0879	146.976		298.955	277.856	108.756	206.214	250.424	136.682	225.195	225.385	71.4166	120.214	382.043	0.405711	1	1	0.614713	0.731944
PC(31:2)	15.5933	0.516675	6.67397	7.44159	3.07636	3.65923	2.04072	5.30776	4.38723	6.60911	1.38538	3.38588	2.40246	3.83155	6.84003	14.2983	2.86781	4.63195	2.91575	5.07068	4.34155	5.27213	4.73115		12.5787	7.13071	3.69927	7.95132	8.39324	5.18102	9.33247	5.11103	2.3787	3.42955	8.31524	0.545788	1	1	0.733586	0.538062
PC(32:0)	790.276	635.823	1400.21	802.56	496.454	1053.15	313.369	1222.19	1433.03	1799.46	301.342	1212.6	850.018	1276.83	906.911	1115.94	1094.53	920.961	3464.2	504.603	514.592	1000.91	977.716		659.961	537.963	992.409	847.145	821.653	2928.21	942.068	637.612	422.612	2764.54	1540.82	0.355163	1	1	0.558432	0.964545
PC(32:1)	11318.3	2936.69	6529.67	5404.35	3066.99	5592.31	1668.75	9893.53	8258.7	3969.48	2373.43	9756.63	4070.03	3876.07	3392.12	12629	4992.22	7023.06	6885.58	8932.38	6327.43	2603.79	5331.12		8915.56	6926.87	4849.52	7800.94	8885.03	8405.94	7195.06	9626.65	4240.71	5455.09	14084.2	0.192873	1	1	0.404578	0.82512
PC(32:2)	2678.53	466.906	1294.97	1591.17	836.109	1677.45	592.951	1688.59	2244.04	2278.64	420.655	1437.53	878.732	1243.48	1648.61	2837.33	1124.12	1517.03	1422.44	1789.47	1281.73	1394.4	1397.76		2703.58	1903.13	1813.62	2051.15	2845.87	1547.42	2376.34	1971.75	1317.19	993.593	2473.58	0.104902	1	1	0.30058	1.18188
PC(32:3)	125.181	9.59289	65.17	57.4478	40.2801	73.4247	22.7192	47.0671	68.5298	64.4115	14.59	30.9426	16.1468	32.2914	110.195	174.639	33.147	50.0551	65.5372	44.9064	46.8914	35.5954	44.9146		127.576	65.2051	44.7475	111.705	100.423	46.1925	85.69	129.261	51.2578	22.0223	125.486	0.30311	1	1	0.526232	0.899831
PC(32:4)	7.37963	0.852346	4.02339	9.66958	4.3541	6.32811	3.07761	5.66967	2.03468	9.96127	1.13634	3.02642	2.84071	3.74662	7.73633	11.4108	2.21494	4.55184	5.49088	4.20797	3.36942	1.76678	3.69556		9.66905	2.58567	2.05014	6.6432	7.78251	0.41653	4.89113	6.30422	3.46949	1.5839	12.5712	0.84199	1	1	0.938674	0.28822
PC(32:5)	1.74179	0.397126	4.03019	10.1012	1.81872	3.81639	2.51467	3.22753	9.17913	16.1472	0.893793	1.72914	1.05143	5.79495	8.35834	6.20789	2.39837	3.56499	5.62926	4.72598	4.79254	3.1995	3.32026		6.74638	3.26984	2.08208	4.15069	5.92548	0	3.7352	5.37005	1.97029	1.87458	5.328	0.500563	1	1	0.695227	0.320357
PC(33:0)	108.782	8.13966	61.7604	78.4993	35.9792	58.1883	18.3159	85.0969	97.9357	101.308	16.0448	85.7159	30.4026	102.159	48.4706	108.9	40.5026	39.2818	94.0058	28.1822	38.2563	73.2211	56.2417		57.4604	64.3466	41.8541	41.3188	71.5613	96.4795	55.825	62.7373	12.6942	75.7849	162.329	0.866843	1	1	0.947369	0.580454
PC(33:1)	736.563	140.868	470.758	669.952	294.18	529.945	221.089	598.254	799.254	552.069	186.109	679.614	310.684	460.711	356.637	764.647	340.055	500.488	679.666	457.469	391.367	435.559	457.933		530.958	627.448	264.654	476.855	707.267	674.261	451.922	678.958	285.056	444.546	1117.08	0.370058	1	1	0.572845	0.451031
PC(33:2)	572.899	199.974	511.018	768.944	297.659	542.054	294.014	498.723	742.452	1020.31	165.547	466.401	474.921	837.696	614.254	473.854	442.456	695.072	828.477	543.513	493.518	952.472	558.264		702.242	780.241	501.584	728.835	1010.78	515.255	666.217	471.404	336.808	552.78	762.5	0.107727	1	1	0.30225	0.89756
PC(33:3)	35.0716	3.58149	22.8726	31.8503	16.2682	23.4499	11.2288	17.0881	27.1327	29.3511	7.00851	13.4188	8.3817	21.5757	38.0301	35.7524	10.7237	22.3474	32.5188	16.8647	20.3082	23.6768	19.1643		44.1718	33.1059	11.8579	42.5685	35.8639	35.6221	26.9602	33.6185	16.5639	10.7659	46.0749	0.0648398	1	1	0.226713	1.16788
PC(34:1)	17061	12144.1	15359.2	15496.6	9738.25	20709.6	8053.54	20627.5	122.291	16187	5703.77	20922.3	13364.2	12758	10711.7	21377.4	16879	236.873	33630.3	11580.7	14156.2	15698.3	14578		12125.1	13081.3	8745.7	384.461	22176.5	26218.8	12796.4	17437	14367	15718.3	32358.7	0.208107	1	1	0.423843	0.626283
PC(34:2)	29257.4	28615.8	30150.5	31751.5	16493.6	36442.3	15321.7	35277.3	34687.6	42419.1	9495.24	29572.7	31427.3	34694.9	28131.7	27610.2	35411	39751.3	67200.9	25645.6	34065.2	42991.1	30079.8		29496.5	27820.2	26010.9	33925.8	50884	40010.3	33137.1	23983	25926.1	35204.7	44260.7	0.103318	1	1	0.299472	0.806413
PC(34:3)	3107.42	1012.11	2119.26	2538.31	1387.88	2116.47	852.163	2294.51	2620.5	2431.86	663.614	2223.11	1303.39	1605.09	2497.13	3616.13	1473.79	2602.14	3902.37	1890.64	2308.79	1902.69	1824.99		2834.12	2276	1872.98	3046.44	3440.1	2067.04	2207.59	3073.75	2044.11	1096.32	4143.44	0.104074	1	1	0.299926	1.05617
PC(34:4)	269.276	33.8191	99.136	194.332	86.3523	160.218	47.862	109.381	184.203	159.132	24.0831	81.3236	44.8357	69.498	139.039	292.865	73.9496	110.388	176.105	116.12	121.606	10.8559	96.7056		31.4496	123.463	95.1576	142.603	172.334	73.2409	132.908	277.262	116.263	42.2847	38.7324	0.667283	1	1	0.815749	0.215708
PC(34:5)	33.1373	1.98268	15.4124	28.3526	10.6219	19.0001	6.18732	3.89194	19.99	15.1803	1.38241	2.38777	3.64012	5.92502	14.5745	41.9473	8.29176	8.63348	28.618	12.4725	13.8146	27.5635	7.60498		31.7379	10.5011	10.7684	18.4077	25.0512	4.19683	22.9555	36.9146	10.0422	5.13946	28.6043	0.18965	1	1	0.403343	1.0921
PC(35:1)	139.081	34.2339	89.1224	160.15	64.6241	109.906	47.5427	111.402	139.545	130.856	39.2785	155.12	52.4875	93.9607	69.1377	188.014	69.4807	91.405	175.357	59.4128	76.2803	137.962	98.952		79.3372	101.566	45.4735	79.3511	153.023	173.012	75.6513	103.59	58.7054	66.0867	252.666	0.599785	1	1	0.772919	0.454081
PC(35:2)	413.218	139.242	337.035	546.065	202.138	337.691	178.304	345.53	463.161	581.72	129.997	389.858	263.655	536.842	334.52	398.982	254.93	397.685	595.508	218.708	342.449	715.747	389.665		337.32	434.618	234.768	367.464	317.277	392.239	377.246	262.732	201.121	290.516	539.7	0.547929	1	1	0.735476	0.40203
PC(35:3)	30.4858	14.1105	44.1613	51.1915	20.7086	19.1516	12.6028	63.4487	0.999865	59.9238	19.9288	37.0771	35.7299	41.0255	37.1509	74.4265	12.8442	49.848	0.285312	25.4794	56.3899	47.438	52.4919		37.5181	36.6787	30.1869	40.0053	3.86653	63.1309	26.4995	0.832017	32.2437	22.7792	48.3042	0.773995	1	1	0.892728	0.428283
PC(35:4)	70.5429	24.2545	57.9952	125.22	44.3058	80.9277	27.7105	13.7928	121.797	126.025	7.66915	45.4869	43.9322	13.5816	58.3316	70.4175	49.61	48.0569	111.802	21.6703	52.4746	81.2107	56.8154		12.2006	20.4856	44.9856	50.2354	82.7988	6.32621	61.0067	66.8784	4.3315	42.4027	153.691	0.830038	1	1	0.929744	0.237531
PC(35:5)	15.7439	0.680118	6.89649	16.0092	5.33304	7.1039	3.48069	4.66437	0	11.3735	0.393104	3.32679	2.49778	6.23987	6.26491	17.3533	3.58819	7.61561	22.5888	5.4944	5.76465	27.6854	6.33116		19.3316	8.00632	3.92249	11.9169	9.71704	1.41963	9.56823	0	4.38346	3.94096	17.7595	0.176417	1	1	0.394618	0.832107
PC(36:1)	369.231	102.885	269.819	260.077	147.788	231.353	83.4517	185.622	488.76	229.351	125.219	415.416	100.012	100.274	121.619	473.122	157.088	225.895	679.767	136.208	211.452	186.867	205.311		272.942	182.616	140.725	424.041	317.436	853.646	239.099	480.288	216.341	141.163	797.891	0.0975007	1	1	0.289164	0.836176
PC(36:2)	4510.94	2619.47	4717.29	4008.54	2389.48	3302.52	80.4101	3159.29	98.4739	5187.12	2041.55	5213.76	2676.08	2569.27	3352.78	5000.49	3360.3	178.671	945.994	1898.55	4686.82	4714.85	3966.51		4584.1	3641.35	3221.86	6576.83	345.438	7212.05	344.754	203.075	3773.39	2943.58	6839.36	0.506461	1	1	0.699532	0.452827
PC(36:3)	6533.66	4966.57	6884.84	38.6671	3711.67	67.0206	48.6323	8562.9	140.002	6212.21	2272.7	7887.33	5154.68	4883.94	5317.04	6058.63	4734.17	120.214	220.609	5075.63	5304.53	5350.62	5448.28		5755.32	5528.95	3845.78	107.697	203.639	8675.21	70.3343	163.773	5245.95	4831.01	9336.12	0.987734	1	1	0.9957	0.341691
PC(36:4)	13515.5	10472.4	11343.2	13246.2	6943.58	16447.4	6210.26	15795	13770.7	16310.7	1653.4	10966.5	11216.2	12408.1	9734.86	11318	15117.5	13010.5	30966.8	12259.3	13267.7	11693.1	10623.8		11593.5	10049.8	8895.28	10361.7	14316.4	7186.14	9318.26	9494.67	10259.6	12961.1	23390.1	0.47202	1	1	0.67469	0.369435
PC(36:5)	2631.93	573.207	2116.55	2136.92	1247.38	2071.29	782.521	1529.42	1677.13	2023.8	194.566	1261.44	904.428	1283.23	1662.5	4058.07	1074.81	2077.87	6433.98	1327.51	1989.86	4504.9	1378.8		2989.59	1733.83	1111.76	2779.72	2019.87	729.21	1983.91	1875.38	1478.83	1441.2	3527.09	0.106718	1	1	0.30225	0.962039
PC(36:6)	11.568	6.118	64.7742	97.669	46.6895	70.4725	19.4197	10.0187	86.5942	80.8701	1.19903	3.49434	6.2522	34.3152	59.6219	257.192	29.9067	65.8721	118.327	6.02055	10.3061	11.0025	6.68184		10.6406	5.88379	44.1963	100.286	96.7042	30.0148	97.4547	117.759	6.23424	4.53131	18.1028	0.581349	1	1	0.759933	0.430976
PC(37:2)	12.2541	4.15427	10.7221	11.8128	4.86961	7.74173	4.42964	6.88697	3.03561	14.0154	5.82651	13.7209	6.40387	11.9364	6.77764	11.1377	5.39892	11.7793	16.1195	6.06809	9.3265	15.3929	9.7421		11.5365	10.2936	7.72521	14.7421	15.7273	31.1396	12.1095	4.13173	5.07409	5.27223	14.6935	0.0857682	1	1	0.267943	0.892791
PC(37:3)	62.7158	16.5861	17.8298	62.2269	24.6534	1.33148	16.8504	58.1384	7.27885	47.9183	12.4069	30.421	26.3472	43.4789	40.1892	46.6043	20.7778	5.30599	73.342	36.3103	37.6551	45.3875	28.5541		30.6274	27.6221	30.1794	20.9911	3.81101	53.463	12.7061	29.9197	22.5892	31.7676	87.9264	0.421704	1	1	0.625779	0.413624
PC(37:4)	260.216	87.9382	139.7	236.282	94.7544	120.419	78.5047	154.231	200.243	371.597	30.3488	150.262	120.952	293.262	173.876	229.844	165.839	215.444	245.575	148.075	121.173	364.187	200.809		205.391	152.472	127.74	83.7894	295.341	40.118	144.519	193.044	131.267	173.721	409.127	0.611108	1	1	0.773907	0.330087
PC(37:5)	93.5311	18.8406	32.9433	90.4019	47.0365	59.8234	32.0168	25.5128	72.4838	78.4459	10.8208	50.6736	14.8854	67.4563	58.32	137.483	33.6185	71.4707	173.382	54.1641	24.3023	150.061	54.4536		36.2579	77.6798	42.4074	55.8777	85.0577	27.635	59.4373	90.4411	43.2251	44.6327	109.416	0.25745	1	1	0.483928	0.61931
PC(37:6)	49.7758	10.7974	35.1943	74.6045	19.4755	47.5384	14.0639	28.6855	27.0696	86.5566	11.0156	24.2841	28.6855	50.8033	29.7699	69.4682	21.6554	43.7258	58.1704	17.921	18.9657	96.9538	43.9368		40.3625	19.0554	24.8368	34.2975	84.7569	32.3116	57.4965	13.4452	14.996	30.121	40.4391	0.819087	1	1	0.925295	0.298676
PC(38:1)	2.15969	0.401922	2.95819	4.02237	1.14103	1.53041	0.765563	2.04868	0	3.9	1.35565	4.93214	0	1.30087	0.399817	1.20095	0	2.15141	8.89519	0.451345	1.71255	3.01541	3.26434		0	1.93874	0.672348	3.71292	1.25749	40.5234	1.85595	0	0.431069	1.27475	6.07555	0.243718	1	1	0.468689	0.838014
PC(38:2)	33.2884	14.1699	22.4859	21.4516	11.3042	24.9266	8.15904	27.1882	5.40285	25.7213	19.1028	39.1969	13.7779	15.5979	13.405	24.1126	14.4582	22.7302	64.0969	11.3595	16.0926	16.406	20.9801		21.5799	15.9775	15.6101	45.9687	32.3534	264.597	35.0985	9.55604	11.6251	16.3999	51.0274	0.202754	1	1	0.415833	0.835645
PC(38:3)	735.036	252.078	511.423	424.459	274.736	446.687	162.071	463.157	508.706	442.147	259.966	801.573	276.397	249.178	425.261	481.707	252.8	523.029	1060.89	328.033	519.468	326.009	483.233		601.703	504.333	500.092	866.44	465.548	1141.66	934.403	20.0061	393.319	365.311	1233.23	0.0524747	1	1	0.20339	0.994784
PC(38:4)	4918.38	2900.51	4532.82	3275.6	2929.02	3603.75	38.6989	3626.58	249.555	5963.96	870.622	5338.39	2986.57	3199.53	3296.34	4274.33	4209.01	4610.51	376.049	3084.03	4980.32	3172.39	3813.62		4551.54	4025.38	4732.29	245.082	514.498	2831.63	257.469	5092.34	4660.05	4612.77	8687.74	0.887358	1	1	0.956764	0.205716
PC(38:5)	4829.4	1634.77	1139.29	985.696	882.396	4575.59	3118.81	4266.59	2225.73	5681.66	1268.11	4057.81	3898.94	3988.63	3852.77	1016.07	3862.77	911.016	6429.87	4083.8	3929.51	4210.56	4029.41		4825.46	3231.69	3308.65	572.522	5583.58	3274.8	4267.43	6135.78	3630.63	4303.18	6649.35	0.0143588	1	1	0.107911	1.57232
PC(38:6)	8436.85	4320.77	7659.74	7832.71	3985.47	9511.3	2976.54	6595.58	9910.47	13180.3	2066.4	7098.1	1610.27	8881.09	6666.3	10531.3	7984.36	9507.81	13909.4	5241.55	6478.37	12826.5	8762.37		7658.95	5281.36	5770.53	7573.18	14120.9	6162.23	9079.24	6009.82	5160.67	8263.64	11770.2	0.262237	1	1	0.490163	0.557154
PC(38:7)	49.9281	37.7426	419.059	370.333	29.1824	303.247	143.076	65.9676	654.969	499.591	3.40907	397.163	48.0581	21.8344	361.829	10.4887	118.707	436.901	650.133	73.5633	53.8088	590.361	40.3843		20.805	36.4515	297.357	758.539	646.354	11.5197	515.779	573.202	19.9905	16.2087	68.6863	0.552901	1	1	0.738727	0.311328
PC(38:8)	11.2722	2.67992	7.66155	5.73585	5.8612	4.25659	3.68132	7.9032	9.67815	14.2441	1.79364	6.06891	4.6012	6.36332	9.42949	20.7332	3.35617	7.82601	18.1975	7.90721	5.41526	16.2346	6.55172		7.04181	6.42993	5.91757	17.4436	15.5004	3.66998	8.55569	16.8234	5.28408	3.88412	8.93946	0.20314	1	1	0.415833	0.781384
PC(39:4)	12.3469	2.31811	4.73265	9.04644	4.48301	7.90376	0.532489	3.27843	6.36279	16.936	4.25628	16.8818	6.86277	11.2882	2.96183	7.76567	5.53225	0.976958	4.03069	7.92226	7.69085	11.7541	11.1782		13.2491	15.1472	16.8456	5.26328	9.0257	16.4296	9.49878	0.409522	7.99417	6.59404	22.0546	0.0660216	1	1	0.229023	0.972285
PC(39:5)	37.5715	8.68331	28.8817	27.8972	18.8196	20.5219	15.9377	23.1581	9.75225	41.3088	12.5345	49.8443	16.0335	32.3802	22.2477	41.0652	21.6801	22.3947	65.374	21.3581	24.3904	34.2572	26.8073		26.5237	38.4591	29.6442	31.8548	38.918	31.1748	24.246	10.2187	21.5491	26.0427	48.3871	0.149564	1	1	0.361266	0.706777
PC(39:6)	137.465	30.5781	96.7663	135.674	49.8625	124.987	43.8755	46.688	29.4751	143.531	36.4505	54.772	56.0141	116.054	40.662	190.131	89.265	132.728	173.32	52.3445	93.0732	331.531	131.803		84.7336	69.8318	98.8343	100.338	79.9699	84.0232	73.2247	71.008	46.5877	113.534	187.093	0.235337	1	1	0.456965	0.596562
PC(39:7)	12.7873	4.95744	12.8111	12.3071	6.38685	14.7657	4.96506	9.89141	0.364278	32.316	4.98066	20.4436	8.01309	18.9892	15.3643	40.0413	6.74065	20.6405	4.93792	12.5395	5.08697	33.9295	12.2848		8.9292	7.68155	9.23721	3.69065	41.9112	10.5405	20.04	0	6.95369	11.5377	15.1755	0.799793	1	1	0.915096	0.350505
PC(40:4)	72.2793	27.775	48.0132	40.3232	27.5818	44.9866	22.529	40.7153	6.20091	48.8384	37.4893	97.6984	29.3954	34.3958	37.4103	42.2749	27.5092	38.8182	84.6744	43.9518	47.1804	34.477	66.9585		60.4381	60.9148	83.0111	119.044	55.2447	228.423	57.1278	20.4398	48.7312	61.4234	127.382	0.0165515	1	1	0.115745	1.21282
PC(40:5)	400.216	156.567	282.097	172.847	197.968	213.674	156.584	204.706	59.499	301.347	142.625	536.438	175.871	199.154	200.335	317.216	186.388	219.804	689.861	207.984	256.985	147.191	299.843		327.467	329.288	288.078	503.259	23.1543	576.042	268.89	259.397	282.073	268.638	584.212	0.0511326	1	1	0.20131	0.973384
PC(40:6)	2067	717.666	1625.45	1035.53	734.001	1441.8	623.819	767.063	2296.82	3624.73	571.888	1999.6	1338.7	1717.96	1346.22	2547.86	1768.19	2072.52	3319.33	1081.08	1592.73	2612.23	2411.44		1940.85	1225.08	2292.68	2481.93	3624.36	1419.13	2634.2	1529.33	1239.07	2607.64	3024.91	0.0299679	1	1	0.153681	1.13617
PC(40:7)	988.011	440.083	863.836	572.78	576.257	870.478	461.611	723.017	1246.99	1922.57	299.517	1624.69	968.831	1323.4	806.048	1655.83	713.15	1151.71	2096.27	744.546	648.868	1266.43	1344.27		992.992	678.426	1110.04	1105.49	1924.12	672.341	1364.02	467.239	910.178	1345.19	1334.23	0.285689	1	1	0.50906	0.531523
PC(40:8)	98.6834	67.9668	205.317	137.717	162.527	157.99	86.8897	30.9369	157.398	450.502	55.2506	421.885	35.5556	223.95	206.369	298.303	137.613	242.437	334.869	54.8896	54.4501	264.656	300.572		273.338	200.526	339.159	299.508	434.803	141.931	188.187	241.543	61.0733	278.454	254.793	0.163726	1	1	0.37641	0.675684
PC(40:9)	30.8675	2.18871	15.294	7.5965	17.0765	12.4638	5.54194	8.06434	32.6651	27.9793	2.25338	18.7857	11.438	19.7614	19.6059	44.3476	7.01227	18.9421	63.2058	13.6696	12.2161	20.8586	18.1203		14.0565	7.59081	25.1916	36.5376	28.3041	11.6939	17.795	42.2079	16.2823	20.6625	22.9858	0.156121	1	1	0.367344	0.740889
PC(41:6)	6.43925	0.82064	3.79998	2.51471	2.18433	3.63935	1.59126	2.01722	0	16.0047	1.22963	4.87836	3.76365	7.51211	2.8059	7.67707	4.15467	0	0	2.8349	4.37053	19.4723	8.25803		4.86708	4.36264	20.279	12.0827	10.4594	11.2119	5.39274	0	1.4733	8.76599	8.10527	0.0475567	1	1	0.193801	1.00486
PC(41:7)	4.93222	1.60228	2.91611	2.34072	1.01397	3.19071	1.36626	2.34418	0	16.3061	1.37361	4.84507	4.52165	5.60552	2.28306	9.76859	5.45345	0	6.69446	3.89668	3.05948	17.3968	6.07104		4.5482	2.72187	18.3117	10.0101	17.3559	7.69524	5.50398	0	2.46217	11.4683	4.07296	0.0401837	1	1	0.177021	1.03765
PC(42:10)	40.4033	8.13712	24.0624	14.6293	23.3309	21.6611	10.2628	12.1361	0	58.7804	5.07023	67.3159	23.9821	35.3225	28.0611	44.7621	18.8812	0.617462	61.3168	20.2966	30.6135	35.2164	62.5541		38.0068	22.5895	66.4397	50.6817	91.9583	25.9749	26.6572	0	20.8069	65.7097	33.1652	0.0340819	1	1	0.163368	1.06298
PC(42:11)	2.63672	0.332999	1.81964	0.675446	1.14295	1.61653	0.722473	1.15677	0	3.81603	0.186993	2.01393	0.639918	1.4136	1.15942	5.58082	1.41402	1.92557	6.60859	1.30425	2.54333	6.78222	4.02032		3.26328	1.79101	1.80672	5.59685	4.76932	0.315092	3.42353	0	1.73744	4.63627	2.34181	0.013909	1	1	0.107272	1.38003
PC(42:4)	1.57318	0.564976	0.240237	0	0.398805	1.80576	0.0347251	1.13662	0	1.15485	0.700835	2.74035	0.605191	2.1709	0.23126	0.579029	0.20237	0	0	0.559779	0.331947	2.65774	3.05631		1.33058	1.21739	3.65616	6.57613	3.68214	43.9794	2.30348	0	0.583166	2.99371	5.73109	0.140631	1	1	0.343365	0.858282
PC(42:5)	6.83813	5.44064	4.04803	1.82707	2.19002	6.18953	1.4674	7.16806	0	8.35958	3.26228	17.6844	3.94078	5.95512	2.17331	5.06325	2.91755	0	1.25504	3.51102	3.09763	9.11832	10.7256		5.72137	4.93618	11.8762	2.89213	16.4072	74.1886	8.35091	0	4.29317	16.2182	23.9748	0.113031	1	1	0.307986	0.892294
PC(42:6)	14.4271	4.49308	13.7479	6.20365	6.82209	9.06714	4.01003	6.29169	0	20.271	4.65691	27.0013	6.16704	9.84175	7.51077	12.9592	4.21075	0.225908	0.749288	8.67646	8.38183	9.80127	20.128		11.7529	7.70064	19.3835	3.6892	13.5712	59.8458	14.045	0	9.08512	17.5387	22.0299	0.173134	1	1	0.389941	0.781915
PC(42:7)	19.5755	13.1018	18.3675	7.83904	11.0235	23.8045	9.14356	16.3539	0.2977	57.1457	6.96667	38.7104	26.4755	34.6271	16.0684	28.6785	17.2124	23.1332	10.2545	19.819	9.12965	24.4307	38.5176		15.3393	12.5134	34.9893	39.3338	34.7857	55.6082	34.8024	0.359282	20.2716	64.1948	33.5505	0.170668	1	1	0.387364	0.767299
PC(42:8)	26.3296	7.72558	14.2658	7.33586	16.3843	12.3292	7.42242	11.4975	0	50.1314	4.13658	58.6451	16.3169	18.8609	13.4093	22.3543	9.49579	0	1.17747	18.9908	9.49103	17.9151	35.7668		15.1816	14.3697	57.3788	35.055	26.0788	38.1901	22.9887	0	18.5222	35.3187	22.668	0.21388	1	1	0.427599	0.638608
PC(42:9)	36.0316	2.86625	12.6201	6.44302	24.0086	8.43513	6.18264	6.48287	0	13.9628	5.19719	69.9507	11.014	9.98706	16.2718	19.3152	3.96387	12.4742	1.52843	12.829	12.2459	19.6197	29.5939		16.6414	24.6537	29.0528	40.9569	31.6898	18.6955	12.4011	0.0924976	20.4912	19.8178	19.8214	0.325689	1	1	0.538237	0.472311
PC(43:9)	0.209089	0	0	0	0	0.145591	0.0783361	0	0	7.1291	0.078219	0	0.710575	0	0.210012	1.01285	2.23865	0	0	0.289364	0.42424	7.25438	0.286319		2.7513	0	13.2728	5.56685	8.04346	7.99785	0	0	0.133115	2.40644	0.184546	0.0439287	1	1	0.187715	1.05215
PC(44:10)	1.60226	0.146094	1.22773	0.377589	0.965239	0.580754	0.18724	0.369141	0	1.86002	0.173877	4.06998	0.409089	0.489271	0.526276	1.42665	0.0649555	0	0.154338	0.950989	0.621875	1.05963	2.86141		0.190239	0.277229	2.14834	2.22158	1.06355	3.80034	0.960039	0	0.638778	1.7622	0	0.322213	1	1	0.538237	0.75113
PC(44:11)	1.41093	0	1.30955	0.202165	0.712034	0.10463	0.295756	0	0	1.55095	0.211908	3.28037	0	0.0850353	0.461927	1.15492	0.173579	0	0	0.197723	0.423789	0.815485	1.83064		0	0.370095	1.13419	1.34085	1.55928	1.10741	0.628418	0	0.0871981	0.466291	0	0.956038	1	1	0.97748	0.593853
PC(44:4)	1.27317	0.921018	0.267991	0	0.187753	2.354	0.11972	1.85918	0	1.97629	0.897904	3.54089	0.233599	1.53854	0.146114	0.313735	0.0760166	0	0	1.00516	0.624387	3.58813	3.68637		2.60983	1.80097	6.02567	1.13806	6.70795	31.8225	4.75191	0	1.32896	3.70805	11.5287	0.050129	1	1	0.200488	1.02806
PC(44:5)	1.38261	0.970853	0.318104	0.197198	0.106239	1.3166	0.178436	1.71626	0	1.95526	0.663804	3.66035	0.260361	1.27318	0.179693	0.333762	0.203604	0	0.318521	0.348224	0.20075	3.34443	2.75154		1.76376	1.04229	4.92661	9.2453	7.18852	35.4	2.03851	0	0.765976	4.68364	9.12824	0.0612009	1	1	0.21754	1.00497
PC(44:8)	1.41033	1.0275	0.627619	0.777737	0.338334	1.63953	0.162793	1.59152	0	1.85118	0.613737	2.98949	0.75466	1.28235	0.280515	0.546967	0.405064	0	0	0.911837	0.423796	2.28245	3.99476		1.18998	0.792572	5.24347	0.194814	2.83043	13.7018	1.94349	0	0.80941	7.04505	3.1791	0.0536182	1	1	0.205178	1.03209
PC(44:9)	1.42149	0.499399	0.883477	0.308633	0.814591	0.788686	0.296159	0.69124	0	1.69946	0.222667	3.06658	0.979136	1.38237	0.576848	1.03161	0.190905	0	0.256566	0.89326	0.449292	0.975462	2.4222		1.08272	0.353595	2.02458	3.40285	1.66218	5.30882	1.4383	0	0.400736	3.43809	0.288899	0.101306	1	1	0.294495	0.934981
PC(O-32:0)	0	0	0.334525	1.38813	0	0	0	0	0	0.877999	0.914295	1.8102	0	0.792302	0	0	0.308312	0	12.4194	0	0	1.70751	5.22995		0	0.310464	3.41957	5.45769	0.424371	506.533	0.391235	0	0.249563	7.53261	2.63366	0.300473	1	1	0.525024	0.748819
PC(O-34:1)	0.973625	1.55748	0.688926	4.10813	0.421133	1.07613	0.369506	1.46813	0	0.955248	1.58455	3.7127	0.625893	0.719609	0.360018	0.427729	0.76556	0	16.6571	0	0.732925	3.04105	5.31791		0.350716	0	1.58111	8.42151	2.43151	0	1.72582	0	0.863494	4.32658	0.397156	0.135041	1	1	0.34146	0.780223
PC(O-34:2)	1.0937	1.80663	0.836871	1.02967	0.78738	1.46465	0.293756	1.70881	0	2.46797	3.5253	1.88096	1.39694	2.91803	1.41044	0.593452	4.2079	0	0.735406	1.70797	3.91169	4.17701	5.87427		1.32068	2.50483	1.64856	1.60087	3.94621	156.217	1.53161	2.94765	3.54982	6.70513	2.9679	0.266705	1	1	0.495734	0.742298
PC(O-36:2)	0.532165	1.46662	1.38147	0.768803	0.671656	0.424147	0.180333	1.1988	0.169972	0.441287	2.81232	2.5624	0	1.50238	0.866275	1.62478	1.14874	0.486793	8.00792	0	0.917284	0.447566	6.36519		0	1.6266	1.68488	10.4855	0.610744	955.839	1.33348	0.377722	0.948989	3.31876	2.51319	0.321091	1	1	0.538237	0.734686
PC(O-36:3)	1.46189	8.39917	5.23492	4.7958	1.9897	5.95174	1.80492	6.91861	0.704673	4.20628	11.6016	7.04284	5.55001	7.78066	4.0306	3.04704	5.79718	2.15731	4.66704	1.73654	7.47959	7.93142	8.44034		6.69088	5.61949	7.74644	33.7112	3.99254	556.924	6.31013	0.889283	7.1034	12.1837	6.52493	0.292836	1	1	0.515028	0.748419
PC(O-36:4)	17.491	22.1805	29.1984	24.7542	9.10948	36.5477	8.54285	6.49257	1.57134	32.192	50.3112	47.2447	19.5263	21.7315	19.8016	11.2942	55.0022	18.4397	43.3312	28.7107	60.2614	33.6998	56.3754		5.34757	36.8459	31.5156	70.7242	60.7629	667.586	17.8426	8.70346	40.0037	71.569	59.5876	0.171602	1	1	0.387364	0.817009
PC(O-36:5)	6.92293	4.63388	7.47403	15.0879	3.27305	9.7819	2.16821	4.12147	2.0696	14.4463	6.47431	10.7658	5.65431	7.22712	6.15298	7.04572	13.9379	2.99272	13.3761	5.51758	14.2096	15.0538	21.0274		9.66424	8.61356	10.1464	16.9223	19.8426	81.3245	5.10634	3.68447	7.94273	19.1851	16.7166	0.0551314	1	1	0.206045	1.02005
PC(O-38:3)	0.83137	0.310549	0.291451	0	0.124038	0	0	0	0	0	1.75817	1.01863	0.291215	0.887108	0.166265	0	0.945646	0	0	0.365256	0	2.80791	4.52546		0	0.725656	1.94803	5.50755	0	566.241	0	0	0.828526	2.30337	1.88251	0.319809	1	1	0.538237	0.733238
PC(O-38:4)	12.4623	10.679	17.193	11.8519	7.26272	31.1331	6.11002	7.96012	0	20.2898	35.6227	41.7578	14.1903	22.0493	9.81999	6.69242	20.0397	8.88171	16.3611	11.2426	28.7237	30.9542	95.8986		21.7654	31.2153	50.9658	35.2547	44.5894	1496.1	24.517	0	24.5552	89.2107	47.8832	0.238391	1	1	0.461948	0.771933
PC(O-38:5)	54.1385	72.0874	85.422	61.2169	26.7185	99.9203	31.2632	63.668	9.45725	100.013	97.1106	215.607	74.8611	109.442	53.5599	51.9449	129.393	56.4598	422.13	58.2958	104.968	121.612	262.738		101.623	107.24	186.852	396.154	190.064	1966.08	72.9779	38.7847	178.778	345.693	157.812	0.0799279	1	1	0.260351	0.984924
PC(O-38:6)	26.8732	24.0407	52.6994	28.9957	15.5521	38.1095	14.5303	19.5751	9.94142	82.1866	48.1367	74.2884	34.4984	36.9274	37.2645	36.5516	83.4816	54.9698	81.9211	35.0972	69.8784	74.0437	77.4904		46.7441	50.6869	62.6213	119.163	104.743	282.818	30.6113	10.0168	58.8765	107.644	63.721	0.0241733	1	1	0.136572	1.15469
PC(O-38:7)	2.5799	2.9046	5.75629	5.04751	1.76966	4.11616	1.46519	1.96439	0.287527	19.5812	3.46658	5.36467	2.97036	5.66335	3.25197	4.77802	7.35655	0.184926	13.1548	3.06652	6.82221	13.6071	9.81689		5.9686	3.67001	11.0086	12.4464	4.73588	23.7124	0.62242	0	3.81668	11.3376	9.30952	0.0377957	1	1	0.170251	1.04234
PC(O-40:2)	0	0	0.239278	0	0	0.0773979	0	0	0	0	0.424859	0	0	0	0	0	0	0	3.41949	0	0	0.335472	3.66762		0	0.121679	1.0356	6.54301	0.154475	1206.45	0.136457	0	0	1.0367	0	0.326664	1	1	0.538237	0.730129
PC(O-40:3)	0	0	0	0	0	0	0	0	0	0	0.511497	1.16389	0.176415	0	0	0	0	0	0	0	0.458733	2.00113	5.95555		0.384216	0.299535	2.62723	7.26198	0	1020.59	1.39166	0	0	2.0937	0	0.323042	1	1	0.538237	0.730823
PC(O-40:4)	1.99425	0.866075	1.94078	1.04797	0.662188	6.31257	0.758994	1.10727	0	1.79316	4.5211	7.77738	2.11733	4.51394	1.42121	1.69928	0.926199	0	20.1172	0.751786	2.70531	6.74396	32.4877		3.88307	5.3543	17.5221	1.63852	8.93247	925.129	5.61779	0	2.17872	24.3869	7.78759	0.27872	1	1	0.506341	0.755175
PC(O-40:5)	4.52375	3.0514	5.09104	3.21392	2.09987	9.99659	2.65789	3.00965	0	6.61497	7.5156	25.2498	6.49199	6.14901	2.18324	4.11936	5.92553	3.47006	40.0779	2.76003	6.09472	17.7301	58.063		7.6363	10.894	38.5149	1.02338	20.499	1161.48	8.45216	0	9.25144	43.9279	16.3508	0.255845	1	1	0.482726	0.771782
PC(O-40:6)	8.80154	4.8822	13.9373	6.97209	4.5693	14.1221	4.18096	3.21725	0.107286	25.0779	18.3234	32.4416	9.9157	14.4325	9.58352	8.53784	14.5165	0	54.1036	8.53529	18.4035	33.2017	67.4681		12.4303	17.4231	60.6325	91.8873	41.7489	602.264	14.4711	0	17.8381	63.2314	23.3853	0.118871	1	1	0.318284	0.906513
PC(O-40:7)	17.0444	11.2981	40.8467	15.4937	7.57764	22.8864	8.67826	8.3458	0	78.94	30.0528	68.715	20.9575	25.4513	18.0045	27.9374	46.19	2.83724	89.201	19.9118	32.1666	54.3161	87.136		23.817	27.0797	79.2365	97.8087	79.5372	276.414	20.0893	0.571356	42.0408	99.2199	43.8777	0.0227246	1	1	0.132466	1.18504
PC(O-40:8)	4.19946	2.02439	4.7852	3.61682	1.57237	4.74367	1.24144	1.80244	0	16.4005	3.09285	10.6931	4.0774	6.23189	4.27088	7.11997	9.6305	0	11.5367	2.04818	6.73175	7.38738	12.6916		4.29929	4.8709	10.8188	9.649	7.02691	19.7575	1.79036	0	6.4586	12.0897	5.41356	0.075862	1	1	0.25155	0.945976
PC(O-42:1)	0	0	0	0	0	0	0	0	0	0	0	0.213874	0	0	0	0	0	0	0	0	0	0	0.948205		0	0	0.186172	1.84892	0	162.91	0	0	0	0.101188	0.22465	0.323692	1	1	0.538237	0.731177
PC(O-42:2)	0	0	0.0726208	0	0	0	0	0	0.0990602	0	0.49133	1.29837	0.14693	0.136824	0	0	0	0	5.72089	0	0	2.10697	10.1651		0.229534	0.33629	3.28037	12.9965	0.200098	2313.23	1.67134	0	0	2.20219	1.49679	0.324925	1	1	0.538237	0.730558
PC(O-42:3)	0.428871	0.170466	0.23029	0	0	1.27872	0.123645	0.325272	0	0.163022	0.840456	2.46008	0.442453	0.879521	0.114828	0.681793	0.101485	0	7.59307	0.0786416	0.33019	3.89275	10.3401		0	0.897163	4.26495	16.7575	0.342565	2346.48	1.93585	0	0.228109	2.76132	0	0.324202	1	1	0.538237	0.731556
PC(O-42:4)	0.716409	0.323198	1.03686	0.316956	0.0920024	3.67595	0.296401	0.306075	0	0.961232	2.07569	4.57099	1.08592	1.36428	0.448005	0.640178	0.664623	0	12.7744	0.385134	1.86953	5.33228	21.2946		1.65864	2.71778	11.9366	3.91071	3.60987	1046.97	3.79245	0	0.949265	13.663	3.57968	0.300027	1	1	0.525024	0.742984
PC(O-42:5)	3.23107	1.57329	3.88638	1.78581	0.672979	8.32135	1.23109	1.57182	0	2.12959	4.43644	18.6123	4.29957	4.30927	1.11633	2.42354	3.16949	0	0.661583	1.82328	3.37926	14.1264	45.897		5.10974	6.61265	28.0383	3.37934	14.5212	1221.08	4.8308	0	4.78602	35.7273	9.5601	0.284434	1	1	0.508826	0.751603
PC(O-42:6)	1.7484	0.963801	2.19997	1.19739	0.750428	3.69936	0.957377	0.686687	0	3.78149	2.29815	8.51963	2.98328	2.94574	1.6683	2.01092	2.33542	0	0.260872	1.42146	3.83714	12.2249	26.3486		4.15722	3.43151	27.4299	41.3754	10.8475	471.891	4.09594	0	3.26212	20.5795	5.41253	0.213461	1	1	0.427599	0.795129
PC(O-42:7)	1.46838	0.375063	2.27193	0.710434	0.418311	1.72085	0.951977	0.127557	0	3.75471	1.60722	5.39152	1.80828	1.75945	1.25316	1.59901	2.31286	0	0.411351	0.851043	1.63362	7.29857	12.1718		2.01775	1.90231	12.0213	0.854386	7.21681	140.174	2.05908	0	2.30756	9.06946	2.50762	0.213634	1	1	0.427599	0.795834
PC(O-42:8)	0.563934	0.192443	1.03766	0	0.150963	0.754995	0.4167	0.176	0	4.3077	0.723087	2.75795	1.15024	0.664995	1.28019	1.02824	1.72688	0	3.92177	0.457214	1.01844	4.00122	5.56185		0.91114	0.783732	6.81456	4.29162	4.10113	32.9777	0.943136	0	1.81039	4.16307	0	0.0944212	1	1	0.283547	0.954483
PC(O-44:3)	0	0	0	0	0	0	0.0315908	0	0	0	0.0391716	0.255892	0.0757792	0	0	0	0	0	0.204505	0	0	0.123964	1.51374		0	0.223103	0.953602	2.01392	0	274.583	0.0950107	0	0	0.374453	0	0.323872	1	1	0.538237	0.730996
PC(O-44:4)	0.449865	0.296117	0.187121	0	0.0907242	1.23741	0.0504075	0	0	0	0.798205	3.38938	0.494127	0.611702	0	0.407861	0.0729969	0	1.54331	0.160171	0.480577	2.08159	10.1063		0.302634	1.14806	4.99621	5.29258	2.44424	523.956	1.11625	0	0.248009	6.03703	1.76539	0.304542	1	1	0.526889	0.740962
PC(O-44:5)	3.16343	1.64483	3.74068	1.63911	0.682949	9.81479	1.43113	0.912544	0.138217	2.45568	4.29912	24.6634	4.96455	5.42211	1.25481	2.6425	1.69784	0.156077	41.2714	1.66429	5.16761	14.096	62.7802		5.78889	6.62841	34.2676	97.8235	16.7715	1954.15	7.2757	0	3.59633	53.7391	13.1085	0.261562	1	1	0.489817	0.769403
PC(O-44:6)	2.45309	0.94998	1.53605	1.06818	0.420227	3.69834	0.698843	0.56396	0	2.39139	2.0462	11.1852	2.99327	3.64075	1.11262	1.94881	1.31656	0	4.3812	1.0275	3.89757	13.5353	34.5988		4.15549	3.34763	34.0103	14.2691	10.6256	758.174	4.52306	0	2.20669	26.268	6.20098	0.254349	1	1	0.482636	0.768504
PC(O-44:7)	1.13554	0.225885	1.2901	0.336725	0.11044	1.62518	0.478911	0	0	1.75715	1.2199	5.61884	1.45716	1.30423	0.533605	1.30583	1.04979	0.174753	0.714843	0.795328	1.18718	7.81884	15.5993		1.23025	1.63766	12.3505	19.7379	6.4097	197.66	1.76345	0.14583	1.8905	11.12	1.85529	0.192104	1	1	0.40443	0.816629
PC(O-44:8)	0.4896	0.229844	0.41116	0.262416	0	0.852598	0.167201	0	0	1.58327	0.506151	2.79696	0.671836	0.599082	0.488954	0.349843	0.61767	0.132707	0.504792	0.288294	0.734264	4.04313	7.24899		0.280804	0.273129	7.15552	2.36796	3.40407	65.3541	0.690118	0	0.798457	4.13256	0.541714	0.185338	1	1	0.402918	0.825142
PC(O-46:5)	0	0	0	0	0	0.397324	0.0373522	0	0	0	0.235853	2.34417	0.154477	0.366419	0	0	0	0	0.584222	0	0.140045	0.258103	5.65948		0	0.316779	2.64576	3.02362	0.98432	381.681	0.40906	0	0	3.34825	0	0.314697	1	1	0.537943	0.737461
PC(O-46:6)	0.549436	0	0.187954	0	0	0.687357	0.0965725	0	0	0.292219	0.472046	2.92451	0.32023	0.655491	0.234691	0.0880954	0	0	1.79885	0	0.861581	2.18677	8.51697		0.14286	0.73377	6.19881	13.6854	1.35094	312.36	1.20094	0	0.0846287	5.15774	0.161751	0.278307	1	1	0.506341	0.756643
PC(O-46:7)	0.554621	0.255532	0.686658	0.122959	0	1.23039	0	0	0	0.925024	0.781206	3.12976	1.11289	0.823638	0.0865535	0.356427	0.162599	0	5.02798	0.318592	0.943386	4.9186	13.482		0.424563	0.487911	7.25128	7.36709	4.11178	201	1.21569	0	0.322015	8.60327	0	0.232502	1	1	0.45322	0.7886
PC(O-46:8)	0.226301	0	0.241242	0.117812	0	0.251191	0.0325695	0	0	0.968193	0.112661	1.08658	0.36036	0	0	0.0864391	0	0	0.527449	0	0.100835	3.28015	6.33991		0	0.145817	5.60905	6.84746	2.22088	70.4188	0.33959	0	0	3.59407	0.245883	0.183039	1	1	0.401401	0.826769
PE(30:0)	6.63853	0	4.34699	2.08786	1.43149	0	5.92113	3.69429	3.61499	2.65741	0.406512	0	1.00939	0	2.14436	5.28343	1.8054	0	1.49583	0.656722	0	1.03065	2.28996	0	3.21221	0.27982	0.821742	2.84689	0	0	2.99954	2.46444	0.194011	1.31344	2.49417	0.109031	1	1	0.30225	0.93355	0.570136	-0.810623
PE(30:1)	11.1047	0	2.24929	1.26001	0.865549	0	2.90646	5.42724	2.77082	0.373763	0	0	0	0.411121	0.793298	7.908	0.937217	0.711914	0	3.69809	0.260852	0.322064	0.270502	0	7.8309	0.184893	0	3.01032	0.894137	0	3.91853	5.05956	0.27463	0	3.7391	0.698144	1	1	0.832115	0.351871	0.827074	-0.273911
PE(32:0)	3.25631	1.33844	3.05772	1.94867	0.585919	5.7788	1.55421	2.42522	2.28433	2.49419	2.09665	4.17328	1.88405	2.09874	0.405908	4.52473	2.37909	0.380038	26.7304	0	0	6.32319	8.43351	0.442196	1.98338	0.32502	6.89276	13.7747	2.07056	24.3678	4.98874	0.925531	0.203416	11.517	12.72	0.0322067	1	1	0.158879	1.14759	3.02011	1.5946
PE(32:1)	266.05	82.2054	113.778	92.1823	35.7938	84.2886	49.3914	320.582	127.674	49.7432	7.57352	136.981	99.3738	99.3838	59.6402	215.883	167.786	124.628	76.2546	241.639	71.7814	29.4875	62.617	75.5555	245.73	166.759	52.777	163.496	78.3646	50.536	183.723	233.658	70.8025	197.49	200.839	0.681862	1	1	0.822801	0.593601	1.09286	0.128113
PE(32:2)	33.4035	9.28483	14.3371	15.5611	7.62944	14.5101	8.88515	35.1885	23.3901	20.96	0.456431	11.4232	12.3628	18.0976	18.9631	35.4275	21.2168	17.0195	10.9605	24.0234	9.08949	9.95031	10.9924	8.71688	36.9736	21.0027	12.579	24.8126	12.8376	4.38332	36.1322	27.4987	11.6211	28.1378	18.906	0.885332	1	1	0.956493	0.482101	1.02721	0.038725
PE(32:3)	1.02018	0	0.881878	0	0.14833	0	0	0.586871	0.844885	0.943934	0	0	0	0.397589	1.26526	2.57804	0	0	0.550234	0.39322	0	0	0	0	2.40014	0.472847	0	1.74928	0	0	1.65115	0.376236	0.200898	0	0	0.924866	1	1	0.966422	0.224739	0.952175	-0.0707011
PE(33:1)	25.8987	6.31286	13.6645	16.7948	4.89568	12.1047	23.7257	27.5026	18.2945	12.3795	0.825294	16.48	14.1576	21.1296	9.34575	19.7432	19.0441	13.5184	14.4229	21.8374	7.02829	8.19376	10.9238	4.65088	21.5646	20.61	6.29227	19.0175	8.80612	6.80137	18.6412	21.4995	9.67393	30.5468	28.8781	0.980226	1	1	0.992131	0.102267	0.995754	-0.0061393
PE(33:2)	12.1685	5.0076	9.17486	10.8558	4.02987	8.50245	4.21551	16.0844	12.9478	10.8778	1.01135	7.9925	11.1411	18.0095	13.0299	9.38398	15.0236	11.8662	4.88621	11.0671	5.13027	10.5336	6.39833	1.85054	14.5063	7.56366	5.64457	13.5462	8.53545	2.5364	14.5626	10.5069	6.01154	19.3895	9.66805	0.477905	1	1	0.679345	0.440706	0.889565	-0.168828
PE(34:1)	830.715	997.594	702.902	532.685	302.409	937.097	291.884	1323.66	829.691	667.075	88.6668	1135.06	1056.91	1244.69	518.757	971.287	1833.11	964.741	1541.1	788.626	436.072	582.959	751.521	672.817	754.454	757.541	532.662	1201.67	594.885	863.158	923.038	1011.09	892.997	3000.92	1546.76	0.418966	1	1	0.623462	0.500058	1.17169	0.228589
PE(34:2)	1864.08	2297.51	1564.97	1157.75	737.072	1474.66	642.869	2712.2	1804.43	2075.28	202.146	1816.36	2619.56	2665.71	1956.02	1786.88	4122.05	2426.39	2149.1	1704.19	1315.47	1587.94	1241.55	1509.11	1943.77	1840.48	1412.39	2378.73	1684.84	818.162	2360.94	1911.8	1791.35	5010.35	1752.28	0.943067	1	1	0.97748	0.235875	1.01159	0.0166206
PE(34:3)	136.611	86.0914	125.769	74.8126	58.5312	92.1175	36.6949	178.114	142.046	97.9045	7.6795	98.5351	92.8267	158.528	180.734	216.45	175.323	151.856	152.057	112.444	94.5628	63.6015	69.6065	76.3351	194.499	137.839	71.8332	246.386	89.4535	39.7271	175.434	233.46	116.153	204.742	127.885	0.535246	1	1	0.722329	0.550356	1.10668	0.146237
PE(34:4)	17.4735	2.73612	8.15629	9.37911	5.92129	11.4885	3.24141	16.8423	13.7295	10.9206	0	3.94417	6.13531	8.31798	16.1903	18.8943	12.8007	9.75897	7.68727	9.61806	5.216	4.84313	6.15613	6.67261	17.4731	6.54139	6.14476	12.7582	7.09526	0	13.0358	14.8496	7.94846	10.4757	14.8329	0.610369	1	1	0.773907	0.336145	0.910879	-0.134669
PE(35:1)	32.2559	16.9973	20.8298	22.2004	10.5617	12.7491	10.3252	31.6931	29.1857	33.426	2.37259	40.3001	23.2265	45.1808	16.6378	42.1628	40.3745	29.4535	75.4861	22.0787	11.1696	21.6731	24.761	23.6916	24.4648	29.9942	18.1197	37.1504	25.0312	35.0181	28.2874	30.0212	23.2108	73.5652	63.2218	0.163967	1	1	0.37641	0.730919	1.30518	0.384247
PE(35:2)	67.9669	40.3978	50.9362	44.9711	24.0185	36.6144	24.9518	65.8681	73.2454	83.0105	6.6311	76.9265	58.0151	101.058	68.8645	67.9156	92.299	78.0004	92.1725	50.726	39.6451	67.2237	44.1732	70.8314	65.1372	73.5242	52.9184	85.6043	60.8074	30.8493	72.437	57.3718	47.9596	132.766	72.0135	0.425339	1	1	0.628177	0.414092	1.11315	0.154643
PE(35:3)	8.25389	3.12576	5.50885	5.86866	3.40876	0.785164	1.88612	7.01501	8.81455	4.42671	0.310668	1.01842	4.35937	8.14454	8.38994	10.998	4.75373	6.02701	5.49564	5.64264	4.8399	4.91582	3.77236	5.08589	8.25284	8.37672	4.5949	9.06823	4.2134	0.495134	8.75289	5.05282	3.56473	3.4687	3.50401	0.939856	1	1	0.976981	0.472424	1.01335	0.0191267
PE(35:4)	3.81476	2.41729	2.92103	7.64218	2.46839	5.35549	2.38094	8.31819	6.38698	8.02032	0.0785859	0	4.63405	5.24136	6.67013	4.26292	9.35431	6.88385	3.70817	5.35541	3.00081	4.33918	4.88626	1.20302	7.01865	1.90093	3.06527	3.61495	4.13173	0.890082	4.52894	5.44945	2.78872	10.9929	5.97926	0.539857	1	1	0.727571	0.346924	0.888181	-0.171074
PE(36:1)	143.951	153.438	177.347	128.793	60.9096	162.655	58.0798	148.985	151.707	179.19	32.1627	344.579	143.824	218.685	92.8444	261.394	253.783	165.39	1007.46	138.352	86.6129	212.004	223.833	338.943	191.823	159.471	214.168	445.256	224.615	1407.96	244.482	194.395	219.204	599.791	705.582	0.0183457	1	1	0.117601	1.22363	2.43353	1.28305
PE(36:2)	1507.8	1627.89	1947.03	1073.92	803.209	966.988	723.196	1662.98	1827.17	1850.12	203.045	2332.41	1820.3	1813.25	1949.47	1995.15	2895.92	2372.16	3610	1199.57	1422.77	1598.96	1292.8	2416.3	2075.56	1870.28	1755.62	2823.31	1954.94	1317.79	2459.25	1899.48	2008.57	4280.18	2281.65	0.0566491	1	1	0.208129	0.988016	1.30738	0.386678
PE(36:3)	547.574	716.078	734.348	427.135	421.564	463.672	379.434	1031.68	837.156	848.296	71.9034	1130.86	850.357	885.814	940.013	858.592	948.209	1091.57	1425.49	575.578	423.545	577.876	549.433	827.107	702.962	701.621	629.482	1202.48	746.616	358.978	940.819	736.384	909.202	1623.79	753.923	0.499352	1	1	0.695227	0.384741	1.09906	0.13627
PE(36:4)	1483.26	1470.08	1137.62	1036.21	660.162	1624.66	583.364	1911.47	1524.83	1541.51	134.388	1464.27	1790.42	1475.05	1597.52	1409.31	3785.46	1603.26	2132.82	1255.45	1077.33	1098.76	1217.31	1493.72	1334.16	1329.15	1063.52	1369.06	1427	537.975	1223.52	1331.17	1459.26	3615.62	1876.69	0.9867	1	1	0.9957	0.276038	1.00271	0.00389899
PE(36:5)	118.533	37.8363	101.73	73.8224	52.5923	75.8104	35.173	100.722	133.485	85.8024	5.74104	78.4242	66.0299	76.9544	114.719	222.709	109.016	113.179	182.887	76.9777	74.1276	149.085	65.184	73.7438	136.672	90.3645	53.2664	146.292	71.2484	16.2737	123.932	190.936	81.1078	203.759	94.3253	0.280513	1	1	0.506341	0.68892	1.20943	0.274324
PE(36:6)	15.9698	3.65956	9.81178	10.5849	4.74108	11.5273	3.33436	12.0381	12.8179	16.0201	0.0913989	1.77661	7.8924	7.95644	14.0503	23.8875	21.0158	11.5203	7.81703	9.58954	6.70432	10.206	7.7454	5.39196	14.1655	8.71961	6.47283	8.95686	11.8276	0	20.0488	10.0293	4.76114	4.10774	15.0151	0.412851	1	1	0.618967	0.423886	0.850438	-0.233722
PE(37:2)	4.89647	4.84245	8.46094	4.1345	2.58342	3.97514	3.45252	7.66623	9.89008	5.88841	0.248735	8.19906	8.57461	10.8336	9.07817	7.64479	14.7772	11.5172	13.9925	5.46521	2.94937	8.15299	5.80924	9.46593	8.66548	8.29068	8.17306	9.32321	9.20035	9.86472	8.40992	7.50478	9.32266	23.1261	9.96362	0.103663	1	1	0.299603	0.80604	1.3181	0.398459
PE(37:3)	7.35971	4.32327	8.5013	4.29069	3.24261	4.21203	2.12125	10.7848	7.14213	5.59522	0.23385	14.7352	6.67313	7.09662	8.6663	6.39224	8.82004	9.00513	14.6105	7.41144	1.56659	5.90286	5.95795	6.97131	8.46164	6.9187	7.40629	10.3828	6.14075	2.33614	10.3954	8.21257	7.05257	11.1662	11.486	0.303018	1	1	0.526232	0.523326	1.17594	0.233813
PE(37:4)	62.173	33.0142	41.6354	43.4058	24.8345	48.0502	18.5881	53.017	63.1645	60.5962	6.73505	77.0894	45.1052	62.68	52.441	48.4462	103.865	46.5441	121.148	40.7663	34.7086	60.8152	36.5018	76.7912	54.4977	57.5701	45.7028	60.9191	64.9672	34.704	40.5344	39.3164	41.4402	108.951	92.2419	0.233188	1	1	0.453673	0.609442	1.20159	0.264947
PE(37:5)	4.40639	1.38294	6.5096	4.38323	3.05522	3.89081	1.2728	3.45202	8.57198	2.92017	0.163043	2.66955	2.31138	1.98488	4.36105	11.2294	3.67325	1.97462	8.70337	4.42679	1.95578	8.05561	3.67791	4.81733	6.85663	7.93789	2.54699	3.48169	3.42912	0.675684	4.96916	9.99647	1.85087	6.7818	7.31281	0.148718	1	1	0.360091	1.04177	1.35784	0.441315
PE(37:6)	8.91262	4.04909	10.4563	13.1969	3.57422	11.5816	4.24486	8.52576	13.0562	25.8665	0.281231	5.69043	12.5477	20.5376	13.8915	11.1698	22.2094	17.4331	8.81062	9.78814	4.31424	17.5359	9.45985	7.24478	10.186	10.6291	7.8652	5.2883	13.6267	1.25342	13.4842	4.49014	4.16809	25.6903	11.07	0.403408	1	1	0.612687	0.692759	0.842588	-0.2471
PE(38:1)	0	2.69185	2.0713	1.16042	0.71681	3.47077	0.622577	4.12402	1.72594	2.70569	0.860848	2.87572	1.02077	1.31365	0.524725	3.15842	0	0	26.7506	0.84901	0	4.32813	4.83233	3.51036	3.30987	0.269761	3.90395	10.3184	4.96008	25.9863	3.21834	0.348041	0.827816	10.2702	16.9458	0.017513	1	1	0.117209	1.22671	4.3977	2.13675
PE(38:2)	6.11784	7.19198	9.28862	4.75273	4.57105	7.74467	3.03916	8.35129	5.20427	11.8327	2.1756	23.1485	7.82953	11.193	5.05805	9.83438	10.728	3.58078	60.1383	7.36277	3.22403	12.695	14.6589	23.3738	7.10542	5.53855	13.0965	32.0632	19.7084	74.1783	9.81826	4.22621	7.92715	25.1097	30.6937	0.018699	1	1	0.119102	1.23084	2.62323	1.39135
PE(38:3)	176.354	110.733	170.69	100.024	73.0557	106.404	51.9596	191.58	145.578	157.278	25.4247	226.296	140.636	112.466	172.363	143.258	180.345	157.061	440.321	126.406	110.557	127.142	158.61	266.841	198.353	172.86	211.269	266.541	123.738	158.777	281.639	217.853	162.667	390.367	440.442	0.00441566	1	1	0.0700898	1.58028	1.67156	0.741191
PE(38:4)	2050.75	2096.57	2040.67	1451.81	1097.24	2095.53	934.561	2238.57	2460.67	2386.74	370.254	3470.05	2079.21	2055.99	2255.21	2133.17	4909.42	2203.17	6379.35	1388.55	1886.93	2327.39	2128.37	4365.76	2304.99	2146.99	2337.37	2813.97	2576.13	1887.34	2014.96	1770.66	2473.5	4869.8	4288.1	0.0919946	1	1	0.279619	0.840944	1.32486	0.40584
PE(38:5)	742.792	673.872	790.473	624.916	602.663	672.811	497.994	1047.79	1234.13	1012.33	74.4474	1408.39	851.22	846.296	954.482	1112.18	1392.61	971.448	2327.94	644.664	608.998	716.69	736.024	945.802	826.598	834.703	674.882	1219.6	917.368	355.277	809.769	993.476	1070.16	1701.45	1034.2	0.447643	1	1	0.651624	0.411403	1.12072	0.164428
PE(38:6)	1529.39	1416.68	1733.74	1582.18	665.614	2037.31	545.157	1851.22	2049.72	3387.5	97.1086	1183.44	2789.06	2855.52	1806.19	2393.29	5475.56	2434.4	2603.69	1579.32	1622.13	2615.74	1949.06	1213	1736.56	1108.53	1577.25	1422.34	2075.82	374.383	2567.54	1139.4	1273.13	4768.94	1658.71	0.684757	1	1	0.822801	0.478987	0.924449	-0.113334
PE(38:7)	24.819	12.9756	21.9393	23.7201	11.9112	23.4423	6.9744	33.1007	28.6415	33.9904	2.45092	15.5886	27.8419	33.0811	25.9978	43.841	42.3539	30.7739	26.02	24.1378	20.627	26.7676	25.3058	11.565	24.9694	18.7554	19.6711	24.8576	32.712	1.26809	42.2214	18.0115	16.4884	34.1687	17.4574	0.571485	1	1	0.752945	0.297674	0.919287	-0.121413
PE(39:4)	8.58275	8.16509	7.20912	5.91853	3.7402	8.97345	3.17763	8.76924	10.767	11.9361	0.510984	17.2374	8.0831	8.66653	8.50277	7.1182	12.5951	6.33625	30.3555	6.44922	5.72384	13.6277	5.80125	16.2014	9.52153	6.88446	12.5012	15.9908	10.8143	10.5563	8.06685	6.19731	8.94862	23.0093	21.583	0.0320056	1	1	0.158879	1.07021	1.53611	0.619283
PE(39:5)	9.99076	4.11657	7.72173	7.42336	4.34485	5.61437	3.29862	7.35543	13.3659	7.79975	0.344781	13.3763	5.95399	5.48809	5.87748	9.96282	9.66478	6.82284	16.1788	5.23238	3.78226	5.1423	4.72724	8.4394	8.40815	8.30201	6.19058	8.9327	1.93817	2.66567	6.95208	8.00588	5.91708	5.66603	11.7784	0.873042	1	1	0.948959	0.348331	0.97427	-0.0376066
PE(39:6)	31.0148	13.2453	27.4345	33.663	12.1628	28.6633	9.30586	28.0376	47.9575	79.3322	1.28942	25.2086	37.0874	61.7741	34.4651	50.2782	59.7302	35.7549	49.2834	26.3067	25.4852	63.4082	29.8082	28.355	33.8029	26.6282	30.1397	25.0137	46.2638	7.10454	50.4945	19.2765	13.7947	62.4354	33.2368	0.913206	1	1	0.964315	0.329009	0.98055	-0.0283369
PE(40:4)	33.5096	32.0811	21.6413	17.0153	12.3976	38.2895	7.99686	32.221	19.663	23.9473	14.2673	67.8883	14.3626	25.3847	15.0797	17.5869	29.4856	11.0065	146.895	28.0064	20.8711	37.3785	48.4496	63.7848	33.9641	22.8436	49.4813	89.4718	40.0952	111.326	27.5252	31.5543	26.0375	59.7189	125.877	0.00384241	1	1	0.0629904	1.46002	2.35106	1.23331
PE(40:5)	140.868	76.4088	108.571	73.1589	65.646	91.7105	54.185	103.018	156.684	98.0376	15.9706	182.274	87.182	81.4158	94.3344	117.086	182.681	89.9233	313.106	96.3741	98.2098	78.7963	128.687	148.56	111.111	120.928	89.7364	201.308	102.588	100.256	125.555	187.554	99.2894	187.052	213.627	0.0326414	1	1	0.159462	1.13632	1.39849	0.483873
PE(40:6)	693.617	417.574	690.523	510.546	241.754	598.509	178.87	546.132	871.061	1235.6	33.0399	445.169	845.313	836.222	567.675	955.741	1882.92	770.412	1264.65	528.465	689.081	1018.71	779.553	617.065	869.323	415.183	696.288	665.652	940.108	193.168	1178.31	450.675	415.714	1716.29	831.832	0.476714	1	1	0.67908	0.357017	1.14041	0.189557
PE(40:7)	165.573	150.06	178.79	160.857	112.178	250.584	73.0543	313.929	335.871	521.624	9.7097	202.579	330.023	360.994	202.817	322.745	433.851	284.091	531.591	221.438	136.785	313.51	252.641	177.28	194.623	103.848	197.382	229.71	275.062	44.1429	404.22	97.1074	150.781	591.637	237.503	0.99494	1	1	0.996934	0.449552	0.998774	-0.00177034
PE(40:8)	7.02044	3.35321	5.23817	6.89667	3.29075	5.53685	2.43198	7.64456	11.9352	20.3441	0.396625	7.0485	7.66543	9.41347	8.53009	9.91622	7.25994	6.05172	13.7294	7.88269	4.80193	12.7725	11.3631	7.57751	7.84539	4.87667	9.80129	17.7141	8.42495	0	13.205	2.65694	3.10661	13.1304	5.32592	0.416409	1	1	0.62058	0.407361	1.17483	0.232454
PE(41:6)	1.70237	0	0.886438	1.00715	0.189627	0.407591	0.184616	1.10627	1.10263	2.98416	0.0647459	0.544842	2.23027	3.92943	0.417913	1.78918	1.13706	0.619451	3.38281	1.59552	1.12392	3.39091	2.46373	0	1.78743	1.3647	2.49696	0.258937	0.749166	0	2.746	0.242215	0.226052	3.50939	1.10302	0.284009	1	1	0.508826	0.555332	1.37886	0.463481
PE(42:4)	4.104	7.8563	0.956613	0.477466	0.518202	11.1391	0.100522	8.07756	0.514815	4.29011	2.78534	12.5258	0.616897	6.59537	0.675265	1.101	0.437463	0	31.0865	1.39803	1.37901	7.74383	7.21431	8.38918	3.69994	0.921324	5.02125	19.9212	16.7517	14.3861	6.25246	0	0.631333	4.71319	21.572	0.0317812	1	1	0.158879	1.08031	2.54841	1.3496
PE(42:5)	1.01385	4.03205	0.871695	0.508653	0.114359	4.50715	0	4.39309	0.305764	1.79024	0.294314	5.70318	0.244656	4.66166	0.466886	0.740403	0	0	17.2663	0.789431	0	4.19626	3.77482	9.91179	1.74675	0.18544	2.85543	11.6507	7.65091	5.37922	1.75988	0	0	6.82847	8.95936	0.0200777	1	1	0.123176	1.17275	2.96259	1.56686
PE(42:6)	0.436531	1.49574	0.854225	0.655863	0.494036	2.30981	0.0990257	2.30351	1.29332	1.21053	0.069514	2.46325	0.4603	0.289072	0.900947	1.29474	0.495886	0	9.50547	1.56008	0.468895	2.81158	3.04345	3.50343	1.37864	0.258517	1.93998	5.40845	1.42662	1.28823	2.47343	0.456342	0.47522	2.7721	5.69837	0.0130859	1	1	0.103038	1.32506	2.74926	1.45904
PE(42:7)	2.49272	4.13114	3.73898	3.51201	1.49779	4.06109	1.34744	11.3836	8.86509	14.258	0	2.08176	10.3202	6.33103	2.53132	5.59431	11.3833	5.98501	20.909	8.85995	1.63227	7.42328	6.93992	1.08161	3.65545	1.25972	5.06662	9.12613	5.54955	0	9.65088	0.213419	2.17678	24.0176	8.69844	0.497544	1	1	0.695227	0.410359	1.237	0.306841
PE(O-34:2)	12.2103	20.498	6.25125	43.1309	3.14055	25.4078	2.82504	12.3772	5.68247	18.2204	13.1261	64.31	12.06	24.5755	4.20462	10.0975	17.5294	7.44541	189.335	4.83303	7.36969	53.7487	99.597	68.9176	14.7576	9.47575	41.5642	104.719	56.5605	1622.29	31.5096	4.51857	10.905	187.026	49.0032	0.170865	1	1	0.387364	0.888046	8.92958	3.15859
PE(O-34:3)	0	3.35965	2.58407	11.4573	0.744648	5.27443	0.303677	1.21259	2.07772	4.07639	3.77275	8.17488	4.98777	4.32628	0.756994	2.41328	7.42386	0.438958	65.6545	1.3246	6.21219	12.3595	27.2321	6.90327	5.84341	2.77876	13.3622	35.5185	19.8444	365.325	10.3513	2.61034	1.74816	83.3623	10.8647	0.108041	1	1	0.30225	0.958324	11.2137	3.48719
PE(O-36:2)	1.1292	3.43991	1.63884	14.055	1.81817	13.0511	0.585977	0.267054	0.816187	2.6386	4.61379	18.5166	2.93421	9.07462	0.400559	3.69636	1.57194	0	80.5314	0.484824	0.670885	17.7712	51.4355	28.7919	3.83703	4.19983	17.8546	52.1818	20.7826	1437.05	17.0238	0.611684	1.45826	87.5216	24.9555	0.228933	1	1	0.448889	0.823199	24.3721	4.60716
PE(O-36:3)	5.25138	7.93296	3.66571	21.7691	1.52499	10.8177	0.796347	4.20153	2.19932	9.01779	6.76744	30.2017	7.22357	11.0624	1.78749	4.66222	7.18413	1.84014	132.015	1.87414	6.88378	24.8969	32.4819	27.784	7.71921	6.46217	24.0578	83.4402	34.198	1154.25	19.032	3.20424	5.32027	137.948	28.0774	0.176829	1	1	0.394618	0.878463	13.28	3.73118
PE(O-36:4)	1.83925	7.26343	5.80343	11.7051	2.36705	14.022	0.883547	10.5071	1.80781	21.4426	13.0877	41.3643	5.56561	13.2204	3.29623	8.16204	9.67279	2.55271	93.0951	3.99176	7.56834	18.7956	47.9886	53.014	7.02858	5.98689	20.8053	68.5169	32.134	390.184	14.6584	3.31126	4.81687	64.9436	42.9996	0.0768228	1	1	0.253541	1.02163	5.33672	2.41595
PE(O-36:5)	28.6905	51.3555	16.033	115.687	9.34344	93.3046	4.86805	41.637	12.6896	38.8903	41.901	131.898	34.4349	65.9385	11.7273	21.0786	48.8465	13.416	624.143	18.1214	28.0406	144.381	351.288	168.782	45.4232	31.9456	119.787	292.599	154.306	297.773	106.786	13.2341	25.9538	620.128	138.803	0.00785165	1	1	0.0826489	1.36144	4.30916	2.10741
PE(O-37:5)	1.16788	1.61008	0.299815	10.9635	1.17641	6.21714	0.120171	2.22036	0.604402	1.43794	3.00466	13.1142	0.990523	12.026	0.422035	2.27196	0	0	62.5061	0.60622	0.804097	16.6053	35.3406	11.5077	3.34359	1.348	9.95513	22.6057	16.3838	30.2975	10.8068	0	0.657564	43.8261	12.0394	0.00783719	1	1	0.0826489	1.35252	5.11776	2.35551
PE(O-38:4)	9.4198	7.6498	5.74704	7.41305	6.72094	16.4694	1.57327	15.0929	1.47184	26.7277	12.3048	60.7851	5.16577	14.6134	1.27968	11.2108	6.1736	1.18134	107.493	4.52033	3.91221	17.9978	45.7226	34.783	7.59248	5.82899	16.0691	72.0986	27.976	487.484	19.246	1.97956	2.86862	51.8839	86.3838	0.115007	1	1	0.310252	0.959949	4.9872	2.31823
PE(O-38:5)	56.5226	67.8287	33.5326	129.8	22.7737	137.509	8.13625	72.7889	20.5093	85.0706	92.8503	271.767	47.5974	135.152	17.3159	41.541	60.3502	15.5091	1376.42	31.0126	52.4516	229.963	511.241	353.075	78.6601	68.063	190.266	805.378	295.202	897.147	254.591	22.4658	39.0328	831.575	433.192	0.00502059	1	1	0.0725909	1.43411	5.20321	2.3794
PE(O-38:6)	31.489	53.0543	24.4706	89.3194	11.905	97.1938	8.73201	46.5863	21.6072	42.9834	47.1879	151.883	39.2962	76.1066	14.9797	29.7688	56.4928	15.1175	639.657	16.8832	40.6564	135.374	316.667	159.395	49.9759	39.4602	104.92	452.036	188.737	316.058	110.107	21.7309	30.827	566.688	171.063	0.00625883	1	1	0.0798682	1.40047	4.14589	2.05168
PE(O-38:7)	18.0254	45.197	22.095	40.0136	6.09817	93.712	6.97881	42.5112	19.2505	32.4731	28.0549	43.7897	39.938	59.7273	21.0174	22.2686	83.4483	18.8572	225.827	24.4281	43.3153	86.0698	134.497	82.4812	32.8031	17.839	62.2644	202.843	111.7	105.617	67.164	15.289	19.7112	323.22	70.1744	0.0114672	1	1	0.0949798	1.29318	2.67438	1.4192
PE(O-40:4)	0.491242	0.462187	0.178391	0.863585	0.264348	4.65853	0	1.40057	0	2.30717	2.56742	4.87649	1.0406	1.60213	0	0.34698	0	0	15.4289	0.336759	0	4.31691	15.1557	7.84123	0.830723	0.639397	3.11874	22.5388	1.82459	193.694	5.40268	0	0	16.0868	13.4811	0.157633	1	1	0.370031	0.879253	15.1182	3.91822
PE(O-40:5)	10.146	10.8451	6.18371	17.091	3.7224	40.931	1.58932	11.6812	3.65238	8.30918	18.0769	44.9968	7.54876	18.4372	1.39793	5.62405	2.73917	0	151.012	2.83441	3.8723	41.2053	124.632	36.1895	11.0271	10.9688	39.8714	157.638	28.441	311.673	39.2643	1.8951	5.24251	138.929	79.161	0.0115875	1	1	0.0949798	1.30893	5.88572	2.55722
PE(O-40:6)	8.62747	13.3388	7.40183	21.7495	2.91535	39.0401	2.64603	10.8447	4.44113	9.3861	17.9037	45.977	10.7164	20.8997	2.5827	6.4885	9.9065	1.7249	197.115	3.69565	8.13702	50.165	113.473	30.5569	13.7111	14.1757	31.2171	226.787	43.4748	226.053	49.6325	5.88005	5.40833	141.091	89.0347	0.00632927	1	1	0.0798682	1.39644	5.59242	2.48347
PE(O-40:7)	13.6784	17.8974	10.4787	26.2717	3.74786	38.3809	3.52342	16.6976	10.8056	25.067	12.5005	34.8549	17.4269	35.011	7.5762	11.3915	26.2586	6.25524	264.216	10.5956	21.6681	75.1971	147.515	51.6046	20.5366	10.9547	48.5713	237.842	61.6553	112.263	81.2134	5.98901	7.83636	218.552	106.876	0.00360749	1	1	0.061144	1.52334	4.94088	2.30477
PE(O-40:8)	3.7278	15.1336	5.62331	14.0188	1.73958	31.53	2.89665	13.9499	7.87571	12.7231	5.38316	14.7114	15.1095	20.0423	5.33897	7.43183	27.6329	5.38786	88.398	5.35781	10.0875	33.4071	47.8045	18.6703	8.87128	3.53714	20.1788	78.5121	25.5751	26.7223	21.5452	3.11375	6.82978	111.596	30.1624	0.0219428	1	1	0.129839	1.17312	2.72123	1.44426
PI(38:4)	71.2812	92.9172	29.1256	16.4543	9.58724	97.4669	4.3774	91.9003	12.8896	98.8123	20.2859	345.468	0	109.363	13.3155	19.0932	0	0	97.3536	15.593	13.9699	10.3663	49.2029	405.244	75.0119	1.51866	116.134	362.483	51.9373	156.951	81.0818	0	4.7134	0	730.995	0.185487	1	1	0.402918	0.696028	2.22829	1.15594
PS(36:2)	167.436	82.6628	121.994	40.5144	46.2698	105.911	23.8614	145.573	90.334	174.702	161.136	277.095	87.2841	190.788	123.515	131.628	48.1182	78.0845	375.316	95.8753	43.4386	204.797	216.601	224.581	193.269	76.9117	170.338	431.035	237.754	1264.8	140.523	165.857	38.1607	156.938	433.897	0.0528496	1	1	0.203841	1.05345	2.25715	1.1745
SM(d28:1)	10.1246	6.05792	6.03747	7.01608	9.00291	12.0987	7.27566	11.5867	8.78798	7.65497	12.9795	9.49614	13.4474	10.5325	8.92794	9.89012	9.31226	6.82915	7.44267	7.73676	6.45765	5.40944	10.5105		7.11122	9.65677	8.62128	7.4404	6.83263	22.0113	8.02743	6.68825	10.1882	16.5368	7.66433	0.993352	1	1	0.996783	0.948384
SM(d29:1)	2.86352	2.62011	2.63495	2.53951	3.17108	4.37456	2.75915	2.04437	3.06944	2.23188	3.41756	3.1493	3.12305	3.91362	2.8861	3.77677	3.14948	2.65314	2.34686	2.73658	2.47779	2.33122	3.78189		2.82007	3.90577	2.86414	2.57053	2.5091	5.61958	2.82503	2.61294	3.7395	1.94882	1.96194	0.768063	1	1	0.887399	0.611478
SM(d30:0)	1.23099	0.90924	1.48431	2.39093	2.22103	0.731012	1.55937	0	1.11615	0.57655	1.92605	1.34983	1.40707	0.564455	0.595625	1.39978	1.19393	0.455754	0	0.786337	0.513277	0.999801	0.367659		1.039	1.37066	0.838495	0.762778	0.870579	1.18751	0	0.636745	1.41046	2.50708	0.640832	0.161858	1	1	0.374514	1.02476
SM(d31:1)	7.06676	0.773964	2.1376	6.41587	8.58839	0	1.68711	0	9.89837	0.163124	0.732179	1.39681	0	0.590479	5.3891	8.0429	1.83738	0.787688	0.669497	0.873543	0.972883	3.47796	9.72077		1.94177	5.5831	1.68231	0.680012	8.0683	5.48713	2.01028	0.678562	6.07428	0	1.55773	0.993792	1	1	0.996783	0.0102818
SM(d32:0)	3.5188	0.59612	7.35895	5.05078	2.78944	0.391445	1.30407	3.84524	4.80561	1.47673	0.775813	7.75822	1.19088	0	6.63465	9.00248	4.97842	0	3.20081	0.964466	0.854055	3.94468	8.49827		4.34504	4.48484	4.68211	2.4087	2.63933	28.2231	2.15886	0	3.04951	34.0839	2.52551	0.224485	1	1	0.444022	0.805637
SM(d32:1)	85.2099	8.09697	26.0822	119.335	155.809	25.3638	27.9471	7.34376	130.475	3.3085	7.34013	46.6056	0	1.39621	89.1842	96.5865	24.3739	2.24557	36.562	4.37865	8.85307	63.1837	205.451		20.2135	68.4601	27.0412	19.1858	134.296	271.642	38.2497	3.19929	114.285	66.8434	39.2913	0.328969	1	1	0.538237	0.534086
SM(d32:2)	13.8268	0.143922	3.64473	13.6956	21.7319	0.312544	2.44762	0	20.6752	0	0.088667	3.85008	0	0	12.8022	17.1245	2.63232	0	1.13458	0	1.2619	4.8973	16.224		1.73702	7.57413	2.38569	0.681472	17.8541	12.4622	2.07115	0	20.4547	0.842713	3.9008	0.865975	1	1	0.947369	0.126866
SM(d33:0)	0.229193	0.133215	1.25335	1.0899	0.211826	0.419396	0.511158	0	1.34696	0.164599	0.295014	0.910546	0.408384	0	1.0948	2.32877	0.997318	0	1.23488	0.067206	0.14919	1.10413	2.46907		0.700243	1.08292	0.942735	0.219702	0.557474	5.5142	0.549867	0.131525	0.485459	9.95028	0	0.178732	1	1	0.394618	0.771151
SM(d33:1)	18.4004	3.18821	7.01365	39.8958	39.9017	11.9053	7.43368	1.2994	33.9505	0	3.04867	15.111	0.56207	0	22.5714	22.3459	6.73036	0	12.8908	0.481806	2.47272	34.083	73.3895		4.64785	20.4489	12.1666	9.17662	40.5159	186.635	13.9972	0	29.244	54.2712	11.7606	0.137421	1	1	0.34146	0.837757
SM(d34:0)	37.7509	34.6018	61.2688	63.8687	25.7859	83.3246	17.3522	62.8319	51.3093	26.191	67.9219	115.677	42.1271	13.6024	66.1986	96.2637	88.4196	3.56302	333.766	11.0978	11.8413	98.2674	181.004		34.8477	48.578	114.32	81.9431	55.6072	1768.09	64.6912	3.46488	43.2754	955.202	67.9597	0.128115	1	1	0.331903	0.944496
SM(d34:1)	269.802	97.3115	108.822	535.152	521.608	276.914	94.55	82.9265	390.241	30.6198	106.679	353.526	43.2693	12.6187	281.85	279.996	171.656	4.21778	414.053	11.6768	29.0288	712.856	1124.04		74.7811	211.509	263.389	203.459	558.506	7654.44	252.247	6.75842	500.546	1882.49	264.072	0.166262	1	1	0.37873	0.859318
SM(d34:2)	29.9293	6.94627	13.198	54.8828	77.5156	17.463	13.9902	4.78361	51.4312	1.02447	5.50795	27.6275	1.85848	0.23877	51.967	49.5449	21.7825	0.378654	21.4081	2.01648	4.30878	48.9832	132.073		9.5299	31.8509	24.9324	15.9741	63.6128	501.286	22.0621	0.574994	93.2732	194.245	17.9404	0.136177	1	1	0.34146	0.855818
SM(d35:0)	1.01074	0.826656	2.92003	2.14726	0.799521	1.45241	0.614899	2.37991	3.07844	0.812488	1.23872	4.64453	1.01694	0.419943	2.04077	5.00242	3.1428	0	6.9103	0.129235	0.247358	3.21108	6.08399		1.56854	2.47918	2.85228	2.56659	2.57255	15.9283	1.97169	0	1.12302	30.8221	1.52306	0.137331	1	1	0.34146	0.849822
SM(d35:1)	7.04815	1.00951	2.47422	13.1689	9.39732	7.50905	1.27663	0.338719	13.315	0	2.12475	8.97467	0	0.423928	6.55349	10.0804	4.91384	0	11.6293	0.333741	0.283293	18.4657	37.0315		2.21627	8.74556	7.91927	4.67276	14.8981	147.887	6.46968	0	8.70303	80.5256	5.44522	0.0983428	1	1	0.289897	0.94697
SM(d36:0)	13.3236	21.1266	30.5346	20.617	9.74459	14.2684	5.32014	31.2774	28.9564	8.23338	5.40815	40.417	18.2154	4.17837	18.8172	54.2162	67.8431	1.41149	18.6466	4.41535	5.13105	34.3366	38.965		14.7779	17.7467	25.4119	14.312	31.148	84.198	22.5504	1.22765	15.2107	361.883	18.209	0.326834	1	1	0.538237	0.581222
SM(d36:1)	76.4813	30.3562	29.0299	129.863	115.468	83.1017	16.9478	33.1107	130.606	10.2852	19.2492	99.8896	21.6445	6.12301	82.9724	148.943	121.471	1.12607	52.6356	2.84103	9.75324	139.365	341.845		20.1955	96.5257	63.8571	44.6106	114.22	674.348	73.2786	1.74707	130.772	1235.56	78.7797	0.138393	1	1	0.34146	0.807215
SM(d36:2)	21.667	5.67336	9.10268	31.8851	40.2748	27.9853	5.46273	7.55844	42.1242	0.99587	3.52298	22.8558	5.0897	0.446513	34.6745	55.2511	36.6615	0.148221	13.3712	0.763959	3.98246	39.8648	142.867		7.70288	30.565	27.1297	14.1469	38.3759	307.956	23.1316	0.243194	52.2538	329.544	18.2725	0.100609	1	1	0.29344	0.895719
SM(d37:0)	0.914821	0.297608	1.89154	1.21935	0.722413	0.244285	0.441974	1.251	3.11282	0.208515	0.209295	2.71737	0	0.315878	1.31785	4.87766	2.27864	0	0.134594	0.10603	0.362738	2.18666	2.57345		1.06889	1.65366	2.02104	0.74388	3.2352	1.23499	0.998072	0	1.03873	17.0559	0.561428	0.377955	1	1	0.583264	0.478733
SM(d37:1)	5.21343	1.16696	1.77007	9.11686	8.10937	8.14556	1.49907	1.95504	12.635	0	1.40613	6.92752	1.29165	0.503872	7.94865	15.4828	7.68538	0	3.72425	0	0.461249	10.6971	35.8778		2.15955	15.1334	6.65392	3.82551	9.83358	43.2558	5.64632	0	12.2987	103.225	7.21271	0.111922	1	1	0.305798	0.835768
SM(d37:2)	0.647928	0	0	1.25955	1.43958	0.456752	0.16897	0	1.43817	0	0.0646407	0	0	0	0.979812	1.64874	1.20685	0	0.266282	0	0	1.74401	7.84854		0.322853	1.75457	1.09514	0.350315	1.47815	9.6683	0.524478	0	1.85095	10.2283	0.61927	0.0549744	1	1	0.206045	1.004
SM(d38:0)	5.40756	6.57939	8.25516	6.59767	4.55123	7.01006	3.15439	10.227	10.2853	3.10153	1.79873	13.4069	4.09857	1.05142	11.3055	20.7535	14.9566	0.175722	8.28668	2.34438	2.82879	13.9032	15.4275		7.51588	7.20664	13.1441	7.29418	13.5044	29.5154	8.10967	0.385338	8.72537	61.3337	9.98027	0.153338	1	1	0.365962	0.786703
SM(d38:1)	81.2942	27.6182	25.737	100.987	152.812	128.539	26.2612	46.9639	128.363	7.86493	20.4625	94.5482	21.4335	4.3921	136.731	181.792	107.612	1.6338	79.8944	4.09505	9.12302	111.591	460.339		30.6502	134.617	85.1426	51.4217	136.264	721.784	93.0166	1.86939	267.813	1122.72	127.567	0.0859003	1	1	0.267943	0.903243
SM(d38:2)	20.6182	5.77632	6.02114	18.6988	42.7794	30.8191	6.00064	10.5553	37.8037	0.901173	3.66267	19.8938	4.94838	0.617738	39.2173	50.591	35.3673	0.29295	14.9994	1.11608	3.47392	28.5668	140.43		7.51689	33.0175	24.4589	15.9295	38.1594	233.834	24.2102	0.713425	82.5955	252.951	27.1569	0.0718335	1	1	0.243656	0.944984
SM(d38:3)	1.07941	0.167427	1.08662	0.855928	1.61218	1.6476	0.216276	0.250285	1.14849	0	0.0655662	1.10795	0.250803	0	1.77532	2.30531	2.54902	0	0.958933	0.0683945	0.133397	1.29202	7.74813		0.246134	1.32285	1.39601	0.448378	1.4178	11.8216	1.37003	0	2.18124	11.1837	0	0.108296	1	1	0.30225	0.877965
SM(d39:0)	0.771582	0.661862	1.8049	1.70746	0.861205	1.01999	0.907556	1.52118	2.72278	0.503173	0	2.38535	0	0	2.94271	5.23832	1.84344	0	0.620561	0.438093	0.872413	2.61189	2.51232		2.08243	2.21121	3.26592	1.25018	3.24489	4.09026	1.4818	0	1.503	5.21754	1.45255	0.165366	1	1	0.378411	0.68721
SM(d39:1)	25.3991	5.53443	8.65912	35.0677	49.8599	54.8295	9.67294	16.9079	44.2102	2.75834	7.59901	29.5064	5.91715	2.91764	51.0267	63.3758	26.563	0.628165	28.3103	2.01503	6.08634	34.9397	179.647		13.2179	62.7157	36.5518	16.7328	55.9701	276.236	33.4171	0.883745	86.9201	320.249	40.6867	0.0608312	1	1	0.217254	0.979745
SM(d39:2)	3.01887	0.554114	1.02053	4.10737	6.82797	4.38849	1.2143	1.42642	7.77448	0	0.493725	3.11961	0	0	6.94933	10.6182	6.26516	0	2.00124	0.280908	0.598317	3.66531	24.042		1.97686	8.96336	4.88944	2.0253	9.01319	32.6566	4.03756	0	14.1477	34.4828	3.59275	0.0594354	1	1	0.213796	0.977148
SM(d40:0)	6.70489	9.53891	11.0649	9.67212	8.46035	12.7579	5.3752	9.50225	11.1758	4.57227	5.08823	10.1958	5.53313	1.36311	16.9801	25.2763	11.8226	0.94209	25.0078	5.16314	4.95825	28.8853	19.8611		9.80014	7.86722	16.9166	11.7177	17.79	85.561	14.7885	1.35685	14.4794	56.5459	16.1965	0.0474655	1	1	0.193801	1.06612
SM(d40:1)	188.936	78.9045	80.0427	226.83	356.637	469.885	76.7336	169.704	266.215	28.3519	94.4957	257.899	54.2286	17.3183	375.128	415.86	251.773	5.94633	302.215	17.9241	33.0471	398.802	1226.16		88.5382	268.541	313.656	193.009	330.249	2444.18	304.535	7.02211	712.138	2425.58	399.353	0.0591173	1	1	0.213796	0.996747
SM(d40:2)	112.802	23.9014	31.5698	108.448	185.422	218.463	42.0425	57.0674	179.419	9.03163	20.5448	131.24	23.5426	3.16762	250.272	265.296	130.035	2.25966	87.5144	8.16203	19.4701	140.851	811.945		45.389	162.624	147.191	70.6845	228.155	1308.3	127.069	3.54542	508.124	873.403	144.168	0.0652929	1	1	0.227502	0.963671
SM(d40:3)	8.65779	1.53044	1.75836	7.29394	7.70757	13.7837	1.87327	4.25896	12.2345	0.289975	1.50105	9.98232	0.842197	0	14.984	16.6067	12.839	0.103247	3.46348	0.572571	1.08261	10.7803	60.0879		2.71607	11.0474	11.221	3.02017	14.749	82.4159	8.71947	0	17.5932	62.322	5.22003	0.0860096	1	1	0.267943	0.914889
SM(d40:4)	0.553998	0.321933	0.564051	1.64299	1.86847	2.50097	0.435781	0	2.30734	0	0	0.926061	0	0	1.06788	2.47238	2.17114	0	0.884545	0	0.204403	2.35182	6.15006		0.221349	1.16179	1.3804	0.328776	1.2526	5.97485	1.92782	0	3.28089	5.29412	1.41819	0.0796144	1	1	0.260178	0.892231
SM(d41:0)	1.07127	1.82673	2.39316	2.44228	1.38039	1.71573	1.19781	0.733294	2.82777	0.883689	0.875733	2.39955	0	0	3.40633	4.96276	1.47445	0	6.31432	0.74361	1.65555	5.88994	2.66877		2.32112	1.57972	3.982	1.94003	3.3343	15.8461	3.62468	0.176833	2.08538	9.49961	2.6743	0.0326898	1	1	0.159462	1.11562
SM(d41:1)	75.4952	28.1639	29.8261	95.5151	127.925	160.725	30.6683	66.9785	114.587	11.0137	35.2925	99.6222	15.2227	7.47779	157.588	164.836	81.9332	2.11072	147.125	7.04513	17.6082	149.266	448.11		38.744	134.297	127.232	66.4568	143.066	945.883	119.453	3.14607	230.355	850.345	148.846	0.0529986	1	1	0.203841	1.02178
SM(d41:2)	49.4674	11.0949	16.2473	55.2943	81.7582	96.0809	19.8089	33.8409	89.1508	5.54328	8.30971	67.87	8.45972	2.77951	117.877	124.976	67.5105	1.8477	44.1067	4.13978	10.9592	65.1154	368.558		21.6285	85.8803	62.9486	33.6433	105.965	520.418	57.3	1.89793	182.196	364.543	62.7725	0.0722278	1	1	0.243656	0.940157
SM(d41:3)	4.33896	0.542565	1.27175	4.41537	4.62835	8.05476	1.21302	2.38643	8.48108	0	0.760535	4.82418	0.271636	0	8.22052	11.0026	6.09562	0	2.15125	0.0631093	0.712578	5.7304	35.5569		1.94623	7.90119	5.61423	3.02886	8.39764	39.6556	4.49245	0	9.14231	26.9032	3.80146	0.0834691	1	1	0.264981	0.906775
SM(d42:0)	1.76175	2.36215	2.23962	3.28602	1.51123	6.09116	1.14284	1.03722	2.57667	0.521659	1.62711	2.30356	0	0	2.73545	2.86629	0.788487	0	16.3977	1.05086	1.05123	8.20019	5.65134		1.26043	0.572207	3.63574	3.00583	3.47285	33.6503	4.08286	0	1.83475	14.798	3.8749	0.054167	1	1	0.205178	1.06951
SM(d42:1)	161.019	80.6181	76.4498	184.204	230.687	585.94	59.2583	165.907	178.202	33.432	75.08	218.227	31.8044	16.1133	270.43	299.523	139.204	6.40327	399.045	20.8446	30.8385	462.613	1445.5		73.5319	180.368	316.804	269.58	234.982	2188.89	387.15	7.00097	360.008	1396.9	366.692	0.0401656	1	1	0.177021	1.07574
SM(d42:2)	423.933	178.304	139.571	438.517	468.609	1066.67	142.837	357.71	549.125	46.2744	91.803	704.149	99.577	22.8045	761.348	779.139	668.199	12.7616	528.641	32.0331	53.5901	796.267	2908.29		130.563	355.142	495.276	388.359	700.355	5622.31	579.237	11.6944	1225.54	2645.81	602.226	0.0903636	1	1	0.276561	0.93118
SM(d42:3)	132.756	36.516	31.7979	102.193	133.849	257.705	38.5037	71.0844	182.634	13.1107	18.2984	173.128	22.3641	5.31642	263.608	265.481	189.188	3.45146	104.635	8.88071	20.1046	215.895	921.01		38.639	115.893	179.278	95.1277	223.477	1444.74	150.102	3.81075	403.716	687.794	130.18	0.0819222	1	1	0.263415	0.927716
SM(d42:4)	11.2669	2.86421	4.1921	8.34158	6.73772	13.6867	3.037	6.22041	15.1737	0.770503	0.702528	10.5111	0.977491	0.522032	23.9685	16.9233	15.8227	0.093801	8.47343	0.699291	1.53108	17.1277	75.6555		2.85574	10.2142	17.3416	5.64901	18.0435	83.0965	10.2127	0.19637	19.2559	45.6179	5.41931	0.0831715	1	1	0.264877	0.913098
SM(d42:5)	1.32706	0.501642	0.915363	2.1765	0.917663	6.2608	0.866841	0.173883	0.681351	0	0	0.451519	0	0	5.60469	4.47991	2.87181	0	1.27758	0	0.349516	4.05971	9.41468		0.781483	2.1178	1.35172	0.973682	4.70301	2.40471	2.77359	0	6.02359	1.97457	2.26075	0.203343	1	1	0.415833	0.787793
SM(d43:1)	7.49112	2.14994	3.70698	9.76167	7.16224	20.1903	3.13565	7.99013	12.1802	1.10878	3.02164	10.6034	0	0.427784	11.7314	17.5091	5.5024	0	17.6061	0.370959	1.46609	18.4239	59.8823		3.52952	11.644	11.6097	8.65734	16.6436	77.7045	12.3053	0.178914	12.9593	65.3143	13.6929	0.0395637	1	1	0.175839	1.07406
SM(d43:2)	16.0492	4.07613	6.06365	19.0961	12.909	29.4005	5.64847	15.2977	33.1882	0.976131	2.64109	24.7025	2.86859	0.136653	27.2133	44.1629	21.4812	0.14194	18.5472	1.17162	2.4628	26.3878	119.869		5.19752	17.9125	12.6791	9.91432	35.7122	120.307	16.4178	0.400113	28.2473	97.0927	21.0664	0.0987408	1	1	0.289897	0.876615
SM(d43:3)	2.48021	0.380563	0.697895	3.02041	2.4226	3.82551	0.726413	1.66032	5.114	0	0.3072	2.82064	0	0	5.78181	6.62609	3.6813	0	1.62524	0	0.341064	3.75461	20.6377		0.612972	3.1779	3.42483	1.57515	5.26894	19.8278	2.722	0	3.84121	11.135	1.92794	0.119357	1	1	0.318284	0.825655
SM(d44:1)	1.54317	0.465862	0.637483	1.96497	1.03005	17.6299	0.297201	1.05324	1.57266	0.179391	1.0969	1.8236	0	0	1.17511	2.56863	0.474572	0	10.9346	0	0.150378	8.06878	29.1232		0.603666	2.24445	5.75481	9.10407	3.94561	19.812	12.7821	0	1.56913	15.7584	4.00046	0.0175057	1	1	0.117209	1.21068
SM(d44:2)	3.62025	1.13861	0.899	6.06162	1.73981	24.3494	0.807669	2.21186	2.89232	0.546176	1.0226	6.90664	0	0	2.87345	6.65374	3.04496	0	14.6501	0	0.304771	12.5568	49.4704		1.10883	3.44196	7.49605	8.85685	8.08304	49.2063	12.8018	0	3.4984	13.6996	5.46888	0.0561481	1	1	0.207188	0.983542
SM(d44:3)	1.90498	0.279137	0.289174	2.63711	0.729603	9.80138	0.221186	0	1.41922	0.306891	0.152094	3.57818	0	0	1.57344	2.82817	1.26146	0	2.77779	0	0.175583	6.50813	24.4399		0.084796	1.37041	6.82053	3.5983	3.05558	21.8386	6.24857	0	1.47599	3.5744	1.48746	0.0697057	1	1	0.238718	0.937788
SM(t32:1)	1.3705	0.142104	1.54427	1.30574	1.80557	0.13238	0.727501	0.51772	2.00532	0.487411	0.394263	4.05581	0	0.0839784	3.44075	3.82934	2.36655	0	1.15422	0	0.395064	1.04932	7.65923		1.41937	4.15869	1.86744	0.509014	2.98406	12.7457	1.28337	0	3.23281	9.80938	2.35554	0.0811816	1	1	0.262724	0.913752
SM(t32:2)	0.54555	0.0412947	0.0595621	0.182147	0.448691	0	0.143926	0	0.694456	0	0.10527	0.951054	0	0	0.522005	1.3446	0.640454	0	0	0	0.0693331	0.741456	1.94019		0.239544	0.501617	0.501175	0.0726811	0.462747	1.71952	0.210944	0.0482794	1.17133	1.56626	0.218223	0.154537	1	1	0.366116	0.722775
SM(t33:1)	0.42047	0.0558753	0.345271	0.549326	0.85014	0	0.539151	0.276186	0.795317	0.0904046	0.0457256	1.6322	0.211569	0	1.47114	1.82797	1.66793	0	0.915282	0.0612966	0	0.87585	3.92227		0.303018	1.92834	1.27132	0.174269	1.09532	5.96035	0.394463	0	1.95344	5.99383	0.538883	0.0729762	1	1	0.244887	0.938904
SM(t34:0)	2.94417	2.43604	3.6747	3.39249	2.20982	2.56468	2.38799	2.52046	4.4116	4.3039	3.32218	8.00893	0.245242	0.0928887	4.54483	6.39246	5.80135	0.81244	27.5322	0.828774	1.42425	7.66455	5.32591		2.89313	3.69138	6.46807	7.90397	6.08961	29.3309	3.73154	0.957157	3.72729	9.98107	7.09617	0.0568193	1	1	0.208129	1.05787
SM(t34:1)	8.45895	4.92487	11.3426	9.67166	12.0448	6.58608	6.80477	8.1604	13.0602	4.15185	3.77711	31.8499	5.06341	1.29559	26.5754	23.9807	42.2278	2.41818	28.3375	1.43523	2.66568	14.9281	40.7297		7.86077	21.0103	18.0414	8.90692	18.7374	21.5158	15.5988	1.31762	34.5053	74.3917	29.8912	0.107145	1	1	0.30225	0.812247
SM(t34:2)	1.92014	0.605695	3.07716	1.78963	2.89002	0.389663	1.63035	1.31056	3.17357	1.06705	0.451866	5.01146	0.74179	0	6.75507	6.95208	7.62582	0.155277	3.33061	0.270061	0.981827	3.02991	10.4504		1.50093	5.54496	4.16331	2.25744	4.10927	6.36179	1.95976	0.0801253	10.3746	11.9708	3.09982	0.109717	1	1	0.30225	0.822991
SM(t36:1)	0.939617	0.822456	2.07711	0.810232	1.64359	0	0.337982	0.361434	1.68611	0	0	1.64784	0	0	1.99538	4.21112	6.71939	0.161379	3.4183	0.21269	0.506301	1.17246	1.88783		1.44227	3.2666	1.94038	0.905302	4.67607	2.22112	4.3976	0	2.29326	10.2372	2.01339	0.107164	1	1	0.30225	0.854369
TG(32:0)	3.74635	5.10224	4.07405	4.65429	1.77502	5.1133	1.59573	4.11403	3.80571	2.9339	1.56921	8.20724	4.7497	8.46286	2.72235	2.82459	4.60033	4.44764	15.4308	5.30858	2.59984	8.07803	7.03624	7.32322	3.73372	6.18514	9.55168	5.90127	10.0817	6.78809	2.90216	3.89888	2.64249	2.91241	15.7296	0.0203618	1	1	0.123405	1.20762	1.65014	0.722593
TG(32:1)	0.899622	1.81434	0.839885	1.11214	0.36687	0.718026	0.25917	1.07474	0.64079	0.527842	0.231157	2.50987	0.842949	1.75939	0.900529	0.481657	1.21919	1.04641	2.17043	1.2007	0.394562	0.725994	1.0622	0.912334	0.754128	1.35642	0.803378	0.933252	0.955307	0.843889	0.489832	0.694586	0.435386	0.50913	0.790054	0.67112	1	1	0.818439	0.821924	0.922946	-0.115683
TG(33:0)	1.06119	2.75904	0.907759	1.43348	0.481875	1.58944	0.380653	0.909653	1.03127	0.608146	0.405878	3.0636	1.25678	1.75043	0.896863	0.761907	1.46365	1.0527	3.43472	1.58256	0.642171	1.35266	1.35042	1.30082	0.757814	1.60942	1.13488	0.992829	1.44131	1.77628	0.76156	0.688529	0.772191	0.541922	1.35972	0.82628	1	1	0.929744	0.679656	1.04356	0.0615106
TG(33:1)	0.244248	1.32862	0.207614	0.470385	0.118639	0.344449	0.0861777	0.229073	0.217052	0.0665353	0.0563332	1.34152	0.423612	0.567695	0.360633	0.0476568	0.419569	0.208121	0.883821	0.353603	0.10776	0.25617	0.253899	0.148465	0.129052	0.600165	0.295734	0.268456	0.29726	0.558728	0.147456	0.0952507	0.0423633	0.0521846	0.171002	0.347557	1	1	0.553434	1.17549	0.732505	-0.44909
TG(34:0)	8.46107	8.84899	8.10792	16.193	4.64554	15.688	3.57014	7.3153	7.81113	5.71498	2.7077	15.1595	7.92676	12.6726	6.65279	6.8275	9.35243	7.82023	25.0415	9.48677	7.11449	12.8881	10.8121	12.7136	7.16608	13.3225	12.5669	8.62494	16.3773	12.4676	7.51556	6.73726	6.32299	5.84391	21.6736	0.0780938	1	1	0.256887	0.886079	1.3394	0.421589
TG(34:1)	2.09173	3.89932	1.97424	2.58604	0.805304	2.31645	0.671894	1.75116	1.61508	0.973322	0.617055	6.40657	2.7005	4.02052	1.64428	1.40498	2.61848	1.82411	5.82141	2.24488	0.942998	2.59318	3.25188	2.84745	1.50667	3.32556	2.09328	2.12428	2.49579	3.51714	1.11757	1.55409	0.92106	1.21289	2.03843	0.803908	1	1	0.91567	0.819754	1.05054	0.0711257
TG(34:2)	0.291729	0.949071	0.106713	0.54401	0.120456	0.619936	0.031459	0.153462	0.143806	0.165606	0	1.14086	0.303648	0.335111	0.273001	0.0798747	0.384572	0.214686	0.796924	0.330995	0.132557	0.372098	0.773509	0.0470537	0.243204	0.378468	0.231247	0.0879248	0.236727	0.354632	0.104304	0.0965978	0.0919901	0.0498215	0.113497	0.489212	1	1	0.689031	0.95238	0.802802	-0.316883
TG(35:0)	1.8928	2.51283	1.51479	2.91483	0.92869	2.82248	0.721015	1.68217	1.63743	1.13399	0.539031	5.09204	2.01198	2.82785	1.79948	1.28082	1.99519	1.71585	4.88082	2.14639	1.33469	2.31665	1.78857	2.19886	1.20132	2.7387	1.70732	1.77765	2.11641	2.51801	1.30143	1.00529	1.16703	1.01317	1.60392	0.96363	1	1	0.979828	0.815808	0.9921	-0.0114421
TG(35:1)	0.644542	1.5897	0.501166	0.758873	0.216417	0.821426	0.134797	0.489573	0.474096	0.148929	0.156082	3.16245	0.753943	1.18066	0.730777	0.22607	0.795386	0.495393	2.1776	0.695087	0.181881	0.45433	0.73746	0.517512	0.305999	1.37081	0.50735	0.409836	0.849634	0.917264	0.249496	0.164339	0.167346	0.113634	0.262086	0.498375	1	1	0.695227	1.04858	0.8038	-0.315091
TG(35:2)	0.471657	0.918314	0.39623	0.57126	0.19987	0.78991	0.135794	0.254705	0.403235	0.176829	0.0766838	1.11118	0.278589	0.62296	0.384268	0.192398	0.681465	0.237175	0.967775	0.295738	0.440102	0.309356	0.467181	0.292209	0.266065	0.558946	0.141939	0.150642	0.35408	0.121604	0.31956	0.047039	0.335637	0.147562	0.0879951	0.153044	1	1	0.365962	1.12937	0.710583	-0.492925
TG(36:0)	10.5692	9.15587	10.0468	18.0086	6.01171	17.3603	4.3684	8.42201	10.0259	6.88334	3.21172	23.7877	9.23932	18.4703	7.80401	7.80439	10.494	10.098	35.6921	11.018	8.38902	15.9553	14.408	14.8427	8.65361	18.2661	16.3905	10.5821	21.5652	16.0193	9.04058	8.27253	7.72143	8.34563	24.9436	0.0752815	1	1	0.251242	0.884497	1.38097	0.465685
TG(36:1)	3.52028	4.08882	2.96551	6.59386	1.99162	5.56504	1.29186	2.66792	3.01639	2.13222	0.974656	10.7087	3.52179	5.89939	3.13138	2.91288	3.86753	3.33566	8.89725	3.66006	2.57616	4.13379	5.17453	4.77961	2.68343	5.47372	3.72027	3.49725	4.01907	6.63132	2.67761	2.60859	1.98363	2.96673	3.59694	0.688572	1	1	0.824637	0.808723	1.07271	0.101264
TG(36:2)	0.750311	1.43811	0.651976	0.946809	0.26557	0.656587	0.288889	0.582126	0.559844	0.425289	0.255344	2.62046	1.19909	1.94865	0.669099	0.491045	0.701209	0.764686	2.40422	0.841553	0.331961	1.65304	2.66311	1.67567	0.704535	1.33203	1.37377	1.51292	1.08857	1.4117	0.355971	0.934147	0.342197	0.898342	0.738268	0.121229	1	1	0.321431	0.812385	1.41004	0.495737
TG(36:3)	0.147012	0.332788	0.158145	0.293681	0.0785464	0.52543	0.0688905	0.318947	0.211523	0.112192	0.0412161	0.318487	0.098301	0.25399	0.233987	0.0751639	0.119249	0.148249	0.359304	0.248192	0.107269	0.19343	0.398465	0.243328	0.137605	0.341436	0.290366	0.10532	0.23849	0.222642	0.14132	0.0636239	0.161447	0.264167	0.0913208	0.682092	1	1	0.822801	0.399204	1.08036	0.111517
TG(37:0)	1.64275	1.75363	1.43098	2.59491	0.852043	2.78157	0.68561	1.32055	1.6107	1.06125	0.490682	4.99271	1.67507	2.67867	1.40986	1.12754	1.83602	1.49624	4.78935	1.66626	1.1483	1.5999	1.66413	2.14274	1.2611	2.48433	1.85086	1.62828	1.81096	2.81133	1.06539	1.18964	1.22369	0.968459	1.59677	0.830262	1	1	0.929744	0.793238	1.04066	0.0575009
TG(37:1)	1.36469	1.48622	1.07051	1.73022	0.605124	1.23275	0.338829	0.74527	0.865944	0.510432	0.258818	5.35968	1.06389	2.71136	1.04751	0.510828	1.30575	0.938465	3.88069	1.10583	0.517822	1.32017	1.41352	1.01709	0.672775	2.16465	1.22263	0.918518	1.36834	2.01003	0.693471	0.564807	0.511929	0.773297	0.923553	0.893863	1	1	0.959202	0.923267	0.964261	-0.0525045
TG(37:2)	0.300576	0.650572	0.25462	0.300969	0.149383	0.0943605	0.0910492	0.216454	0.127444	0.0637073	0.0919088	1.52701	0.292755	0.584837	0.321116	0.0558443	0.367974	0.201101	0.962931	0.426401	0.107176	0.288207	0.465742	0.0965813	0.170724	0.529587	0.25757	0.125275	0.280268	0.603933	0.139916	0.0859143	0.0959244	0.192706	0.140742	0.812432	1	1	0.920081	0.912206	0.924494	-0.113264
TG(38:0)	8.40273	7.3508	7.41777	13.6159	4.75512	13.1361	3.1932	6.61187	8.83964	5.42546	3.06326	20.7352	7.06679	14.7951	6.33196	6.0483	8.07977	8.1993	32.3964	8.06866	6.39765	14.222	11.2067	15.9352	7.7583	13.6503	12.1982	10.8931	15.9685	13.9762	7.13953	6.83616	5.81861	8.56582	27.9264	0.0443008	1	1	0.187715	1.00804	1.5146	0.59894
TG(38:1)	5.66744	4.7953	4.72499	10.6633	2.88128	8.67564	2.18906	4.37396	4.72205	3.55435	1.52604	12.5684	5.03398	9.25858	4.32811	5.75033	5.73211	5.4281	12.2298	5.56563	4.09344	6.37994	6.94964	6.69063	4.4199	8.1723	5.36222	4.70516	6.35538	9.69558	4.47734	4.79471	3.64868	5.51097	5.38399	0.579973	1	1	0.759933	0.746462	1.08546	0.1183
TG(38:2)	1.36072	1.37927	1.15688	2.7914	0.690858	1.94777	0.457178	1.15631	1.15386	0.752596	0.35389	3.87235	1.30728	2.47216	1.07931	1.3271	1.49842	1.20765	3.92474	1.4388	0.942525	2.01884	2.82396	1.81906	1.0756	2.36776	1.72681	1.43853	1.93778	2.86495	1.17103	1.11599	0.822858	2.04307	1.47423	0.187955	1	1	0.403343	0.813476	1.26441	0.338466
TG(38:3)	0.282538	0.224598	0.23798	0.437457	0.145342	0.349289	0.0630191	0.173	0.232646	0.1167	0.0738671	0.795696	0.26772	0.512699	0.17816	0.231853	0.16799	0.20816	0.616948	0.350384	0.121825	0.524457	1.04448	0.480513	0.239567	0.435864	0.536149	0.197631	0.399381	0.568349	0.193852	0.254264	0.16063	0.481601	0.342824	0.0391541	1	1	0.174949	1.0125	1.56585	0.646944
TG(39:0)	1.84554	2.03755	1.6026	2.55852	0.897455	2.48911	0.663727	1.46911	1.65124	1.06055	0.584888	6.88483	1.80189	2.9555	1.49511	1.28036	1.89415	1.64996	6.46278	1.81782	1.16947	2.75439	2.14065	3.48798	1.39582	2.88542	1.90255	2.43103	2.50953	3.34328	1.24925	1.18141	1.56135	1.54739	2.95554	0.311506	1	1	0.535976	0.698409	1.24046	0.310876
TG(39:1)	1.12207	1.36987	0.967527	1.80805	0.591078	1.23834	0.335121	0.801462	0.893044	0.740744	0.329752	4.7938	1.01871	1.98692	0.968716	0.715749	1.20379	0.905876	3.64597	1.10021	0.634666	1.35032	1.40776	1.29575	0.78815	1.77512	1.09016	1.13584	1.20813	1.43269	0.619797	0.710376	0.619994	1.1297	1.23728	0.903303	1	1	0.964102	0.790712	1.02925	0.0415888
TG(39:2)	0.378763	0.479551	0.277343	0.543062	0.147866	0.2969	0.1078	0.218251	0.225216	0.0913818	0.0561671	1.58225	0.310768	0.793124	0.258921	0.117761	0.334961	0.231883	1.2386	0.353314	0.100322	0.455767	0.6717	0.244409	0.190121	0.606447	0.420042	0.311504	0.450906	0.713739	0.131925	0.0819365	0.136767	0.749751	0.268837	0.589004	1	1	0.761971	0.879141	1.16945	0.225834
TG(39:3)	0.0515978	0.100784	0.0511466	0.0454705	0.032109	0.0326952	0.0149391	0.0562637	0.0378395	0.0242914	0.006899	0.255608	0.0612156	0.0548644	0.0279962	0	0.0486187	0.00942021	0.224719	0.0715758	0.00995163	0.0904373	0.443788	0	0.0212534	0.122917	0.0929158	0.00902875	0.117392	0.148971	0.0377535	0	0.0426014	0.336802	0.0152479	0.115103	1	1	0.310252	0.809546	2.07333	1.05195
TG(40:0)	7.96814	7.65401	6.99447	11.2846	4.53394	9.80285	3.53545	5.93932	7.35218	5.19053	3.49953	20.6626	7.13424	12.2964	5.64045	5.47533	7.93418	6.82465	24.673	7.55613	5.44076	1.43209	10.8754	10.0264	6.33381	12.2968	10.5644	8.4696	14.3709	16.2769	6.81351	5.71967	5.64605	11.399	16.5477	0.137662	1	1	0.34146	0.794641	1.32193	0.402643
TG(40:1)	4.66103	4.6044	3.70327	8.27484	2.40551	6.49018	1.61065	3.62046	4.18932	2.82256	1.43442	15.6825	4.34298	8.71377	3.55292	3.69761	4.7194	4.4393	15.9465	4.30162	3.01548	7.57521	6.68344	7.02823	4.0927	8.09325	4.81164	4.86991	6.66269	11.3347	3.69746	3.57739	3.07687	7.93997	6.39443	0.196109	1	1	0.406385	0.852786	1.29848	0.376821
TG(40:2)	1.68929	1.39264	1.33273	3.3351	0.787644	2.54772	0.54201	1.3361	1.45363	1.05724	0.491626	4.39914	1.44695	2.92263	1.32588	1.58401	1.718	1.52639	4.98565	1.53659	1.12883	2.60597	2.79819	2.28517	1.33768	2.58628	1.8483	1.62808	1.91256	3.76176	1.21778	1.17537	1.00123	2.60943	1.96047	0.227889	1	1	0.44772	0.869922	1.24703	0.318501
TG(40:3)	0.453422	0.375427	0.35082	0.853201	0.233647	0.458181	0.124439	0.295516	0.308044	0.201832	0.131772	1.01949	0.355263	0.918631	0.320572	0.387339	0.41956	0.371379	1.72133	0.439712	0.226911	0.675112	1.02152	0.49668	0.327477	0.764859	0.583515	0.336993	0.699714	1.05363	0.337715	0.253077	0.234733	0.7981	0.436054	0.0971607	1	1	0.289164	0.905188	1.45402	0.540045
TG(40:4)	0.0724	0.0629223	0.0476803	0.201796	0.00703494	0.025921	0.0341399	0.0919557	0.0553649	0.0643947	0.065972	0.0964422	0.0482638	0.17808	0.0209115	0.115249	0.077037	0.074449	0.531155	0.0457737	0.0434772	0.249287	0.385773	0.2057	0.0669794	0.0851991	0.215474	0.0803357	0.176426	0.0708652	0.0546136	0.0678283	0.0419855	0.244913	0.144589	0.0253193	1	1	0.139885	1.15911	2.14163	1.09871
TG(41:0)	6.13894	7.51444	5.38231	6.94518	4.11137	5.82789	3.38554	4.83587	5.1086	3.68959	3.60672	15.5275	5.33861	8.97694	4.96331	3.94659	5.8002	4.74991	14.0137	5.90348	3.98584	6.02573	5.88917	5.94877	4.39666	7.54961	5.64683	5.45565	6.83559	9.13734	3.88322	3.84168	4.11375	4.68318	5.26549	0.865133	1	1	0.947369	0.895873	1.02607	0.0371361
TG(41:1)	2.40848	2.97559	1.82142	3.3082	0.944966	1.9817	0.593794	1.5173	1.55516	0.699106	0.469317	10.2341	1.77872	4.71504	1.53856	1.0075	2.01885	1.78585	8.78607	1.93846	0.995863	2.44564	2.36568	1.71233	1.14397	3.67397	2.03077	1.91596	2.7564	4.354	0.985223	0.888901	0.995022	1.63545	2.03364	0.893976	1	1	0.959202	0.877534	1.041	0.0579659
TG(41:2)	0.671537	0.753146	0.50661	0.817932	0.251043	0.323095	0.129229	0.391404	0.502484	0.152315	0.108575	3.02455	0.540864	1.44966	0.561822	0.283584	0.602866	0.558428	3.07121	0.510291	0.253254	0.893508	1.35962	0.574335	0.264369	1.15032	0.775226	0.635474	0.800721	1.44285	0.26607	0.264816	0.256196	1.5568	0.678285	0.351252	1	1	0.555569	0.829571	1.34328	0.425758
TG(41:3)	0.0710094	0.103444	0.0768991	0.129278	0.0251448	0.0149115	0.0134855	0.0322238	0.0203393	0.0420078	0.0107201	0.394542	0.0942053	0.240612	0.0359747	0	0.0683382	0.0558685	0.487976	0.0599437	0.0166249	0.123475	0.457848	0.0465506	0.0242735	0.167644	0.162754	0.0394604	0.167345	0.177819	0.0305586	0.014157	0.0348427	0.416122	0.0785729	0.13898	1	1	0.34146	0.813762	1.8568	0.89282
TG(42:1)	8.09342	8.74552	6.42055	12.3	3.39887	7.49725	2.19321	4.76756	5.68011	2.93041	2.1007	28.2026	6.47349	15.1978	4.97794	4.12274	7.24693	6.17891	30.3338	6.45688	3.49948	13.1002	12.5765	7.6548	5.95973	13.6503	8.05434	7.52687	11.2788	21.8404	5.93905	4.04996	3.77004	18.0599	8.38325	0.176053	1	1	0.394618	0.909946	1.41252	0.498266
TG(42:2)	2.63868	2.59864	1.90047	4.03464	1.00195	2.11962	0.600849	1.546	1.6142	1.07423	0.625039	9.26393	1.98839	4.96649	1.49467	1.33471	2.15838	1.77769	11.7779	1.97712	0.993887	5.7977	4.97045	2.96155	1.83851	4.32535	3.04422	2.91478	3.41487	7.58714	1.85745	1.33212	1.08891	5.56779	3.50127	0.0892534	1	1	0.276326	0.96692	1.60912	0.686275
TG(42:3)	0.394534	0.344627	0.278308	0.672104	0.153134	0.379458	0.0840708	0.201554	0.271801	0.183407	0.0908933	1.42462	0.294986	0.774593	0.253141	0.254433	0.290123	0.267763	2.26802	0.333493	0.112574	0.963238	1.11609	0.509054	0.287717	0.577451	0.600764	0.633503	0.398262	1.22439	0.204673	0.294909	0.196411	1.17099	0.651676	0.0489564	1	1	0.197405	1.0443	1.84806	0.88601
TG(43:0)	25.2164	33.0176	22.8126	30.7889	15.0411	26.544	13.1983	19.5768	21.8405	18.1383	11.4351	63.4973	22.2724	37.5219	23.8453	18.9061	26.2501	23.1722	54.3764	24.2172	17.5269	27.322	22.7044	25.3024	20.1142	31.6888	22.4705	21.6121	24.795	33.4614	15.9206	17.3354	20.7352	20.4885	20.8916	0.907849	1	1	0.964102	0.940383	0.983778	-0.0235955
TG(43:1)	10.5117	14.0574	7.78008	13.0864	3.7929	7.70755	2.0539	5.04679	7.43213	2.0072	1.71979	40.3256	5.61389	21.2137	6.57361	3.21366	7.20958	7.95541	37.3361	8.54772	3.52105	8.33499	9.14324	6.39433	4.3525	16.5143	7.85906	6.83319	12.0873	17.9192	3.2258	3.53033	3.1885	5.4219	5.91963	0.966718	1	1	0.980444	0.87604	1.01343	0.0192495
TG(43:2)	2.86124	3.88114	2.39211	3.91975	1.12396	1.91579	0.626619	1.68119	1.90824	0.579326	0.415892	12.5365	1.81133	6.43358	1.8489	0.802711	2.22744	2.2066	11.5829	2.29307	0.964228	2.70619	3.07408	1.65038	1.30155	5.1776	2.35843	2.06464	3.52283	5.31906	0.907443	0.990783	0.881232	1.8168	1.72297	0.904934	1	1	0.964102	0.852446	1.04078	0.0576598
TG(43:3)	0.341596	0.437402	0.286685	0.463591	0.160926	0.123378	0.0711425	0.20331	0.267033	0.0786222	0.0383071	1.58631	0.203619	0.813566	0.180837	0.0710242	0.210436	0.349472	1.92957	0.255476	0.123299	0.489565	0.741786	0.272731	0.118611	0.693843	0.400523	0.345333	0.449662	0.799276	0.115513	0.0614555	0.119629	0.689283	0.299047	0.327332	1	1	0.538237	0.788538	1.42164	0.50756
TG(44:0)	36.9819	55.5163	24.2166	36.1033	13.3825	24.9616	8.1805	17.6144	23.2812	10.1087	11.2769	118.55	27.4655	51.7027	31.9683	13.6727	40.1678	27.6444	89.8758	28.4447	12.2698	39.1794	36.9077	34.168	18.2991	48.233	27.8703	26.8531	39.0654	72.599	21.4933	12.9388	14.101	81.678	32.0256	0.504712	1	1	0.698682	0.933388	1.17566	0.233474
TG(44:1)	29.5539	35.0638	22.9089	39.193	11.2774	20.3415	6.54533	15.8033	19.1989	7.11808	5.98446	99.4025	19.7658	55.9499	17.2835	10.9678	22.6856	20.2342	100.419	21.767	10.003	43.663	43.4358	21.9054	19.1204	53.1566	27.7045	25.7698	39.5748	72.981	20.0565	11.6656	10.2896	81.8818	24.0325	0.179789	1	1	0.396011	0.898607	1.44648	0.532542
TG(44:2)	9.98772	11.1241	7.73277	12.9915	3.95022	6.32903	2.11351	5.41046	6.59357	2.73127	1.95072	36.1517	6.59965	19.4019	5.68359	3.83987	7.71979	7.00058	39.2122	7.41357	3.27444	19.3864	17.8897	8.95267	6.5058	18.5252	11.475	9.80588	14.4403	27.5167	6.51974	3.99904	3.3705	23.363	9.0748	0.121501	1	1	0.321431	0.934017	1.55295	0.635007
TG(44:3)	1.40288	1.44482	1.0564	2.07105	0.509713	0.863567	0.265974	0.792114	0.927072	0.444061	0.31326	5.15588	0.972328	2.83779	0.727104	0.604449	1.07927	0.925156	7.57132	0.995448	0.462739	3.91379	3.8097	1.99294	0.997485	2.55481	2.25112	1.80092	2.22006	4.74447	0.983073	0.693945	0.505693	3.29981	1.71201	0.0391885	1	1	0.174949	1.06981	1.91544	0.937675
TG(44:4)	0.150001	0.141489	0.0838013	0.267374	0.0264867	0	0.0278002	0.113953	0.0652511	0.136055	0.0650115	0.521093	0.194591	0.381457	0.0270908	0.0386905	0.103369	0.0178312	2.99641	0.105149	0	1.16817	1.35907	1.02691	0.241413	0.216292	0.679949	0.579731	0.412133	1.11571	0.0656254	0.11093	0.0516604	0.662546	1.04888	0.00679702	1	1	0.0799649	1.40159	5.3093	2.40852
TG(45:0)	37.0342	65.82	29.9085	42.8146	15.8831	28.1465	9.36922	21.0849	27.6952	11.0961	13.1553	159.474	36.4711	66.479	33.5657	14.8295	43.8426	24.6949	110.25	35.6202	13.3654	33.0147	34.2636	29.5706	18.8001	54.1271	28.9753	25.9675	39.9464	61.6473	14.2308	13.2668	16.4226	28.5133	22.3848	0.712713	1	1	0.840925	1.06529	0.901876	-0.149
TG(45:1)	34.0757	46.8657	29.3849	44.2117	14.0052	23.9248	7.74912	19.4904	22.4591	7.95072	5.7329	129.777	22.272	73.0573	21.9549	9.28841	27.7503	26.9797	115.869	26.7246	11.725	32.4023	31.2859	20.6768	16.0386	58.1352	28.5622	23.546	39.5604	57.7229	11.6336	10.9978	11.4743	22.107	17.4317	0.997723	1	1	0.998722	0.906175	1.00086	0.00124018
TG(45:2)	16.8019	21.8239	14.1324	21.7055	6.95001	10.7351	3.83952	9.65363	10.9377	3.26025	2.29825	66.5402	10.7507	36.8866	10.3847	4.3831	13.4452	13.3381	59.5321	13.4175	5.28255	15.3776	15.3455	9.06286	7.71877	29.2418	13.8076	11.3918	18.7904	26.2457	5.7153	5.17974	5.05506	8.55539	8.13595	0.956086	1	1	0.97748	0.884147	0.98257	-0.0253673
TG(45:3)	1.84813	2.28075	1.62969	2.37945	0.753712	1.23447	0.375544	0.997732	1.25245	0.359831	0.246931	8.12374	1.1342	4.5759	1.23613	0.434767	1.49137	1.4334	7.43896	1.40471	0.573513	2.00958	2.18674	0.991463	0.860749	3.67786	1.74851	1.44917	2.48749	3.5984	0.717824	0.571146	0.534868	1.56085	0.922448	0.794823	1	1	0.911495	0.829027	1.09034	0.124773
TG(45:4)	0.0837759	0.130406	0.0412108	0.110388	0.0230665	0	0.0170626	0.0409354	0.0654176	0.0150269	0.0105979	0.406695	0.0753635	0.24754	0.0311974	0	0.049378	0.076742	0.551334	0.0494238	0	0.211699	0.244181	0.0263018	0.0189529	0.143331	0.179053	0.105566	0.113552	0.328956	0.0251925	0.017293	0.0115676	0.241024	0.131843	0.154871	1	1	0.366116	0.94285	1.78299	0.834296
TG(46:0)	57.758	109.244	44.2816	67.9926	23.3595	46.5535	14.7958	34.2422	47.5964	20.3918	25.6802	261.505	66.3304	93.2342	60.5679	28.7555	82.8447	36.5356	169.955	56.5796	22.5528	81.6382	82.7823	56.6613	38.3873	90.0734	54.6348	57.8792	89.3394	150.887	51.5788	24.1547	28.25	232.361	56.2371	0.385543	1	1	0.591324	0.880306	1.26865	0.343296
TG(46:1)	74.5361	87.4937	56.1665	94.38	27.3354	49.9363	15.856	39.5414	50.6619	17.6966	16.9683	243.458	53.4047	136.466	42.2599	27.4291	58.459	51.4166	252.047	54.7264	22.7019	142.703	140.626	67.66	55.4341	143.421	83.6892	87.2827	122.679	218.252	71.9686	30.9351	29.1066	392.905	69.1568	0.0557308	1	1	0.20641	1.01202	1.83834	0.878403
TG(46:2)	36.384	40.977	27.6614	47.9626	13.2841	21.5916	7.36417	18.5103	23.2804	7.86246	6.83382	127.914	24.3217	70.8362	20.3294	11.8916	28.3845	25.6649	122.951	24.9194	10.4862	74.1344	65.665	29.4182	25.5165	68.4666	44.6306	38.9044	56.4164	95.1152	30.8253	14.1714	12.1955	126.206	30.3698	0.0824992	1	1	0.264207	0.969179	1.64261	0.71599
TG(46:3)	8.67289	9.38485	6.64325	11.2785	3.42437	4.79658	2.04163	4.32829	5.55804	2.14588	1.69342	28.6648	6.06721	16.9821	5.1483	2.96112	6.77544	6.17699	31.6591	6.34024	2.68347	19.1053	17.8157	7.99129	6.02512	16.1254	12.104	9.80737	12.6565	22.4383	7.30529	3.66078	2.82431	21.3493	7.7634	0.0614685	1	1	0.21754	1.00136	1.65635	0.728007
TG(46:4)	0.694892	0.564237	0.455105	0.794687	0.1738	0.292298	0.0802375	0.385942	0.423797	0.471231	0.224422	1.88543	0.405624	1.14949	0.270072	0.312462	0.451683	0.364183	4.95016	0.362889	0.135278	3.12815	3.04006	1.7496	0.64779	1.09569	1.82486	1.61822	1.16935	3.42963	0.711184	0.29408	0.225658	2.26492	2.40191	0.00264684	1	1	0.0545058	1.50891	3.27229	1.7103
TG(46:5)	0.0464014	0.0254789	0.0407393	0.0684236	0.00729304	0.0162061	0.00443059	0.0326196	0.00667188	0.048996	0.0139385	0.156814	0.0244217	0.0926473	0.00724868	0.0266657	0.0521118	0	1.37018	0	0	0.584374	0.568889	0.332016	0.124443	0.061304	0.350149	0.334064	0.143252	0.553467	0.0329671	0.00577699	0.0327831	0.373357	0.416547	0.00491698	1	1	0.0723086	1.45919	8.33602	3.05936
TG(47:0)	50.3384	101.788	41.2623	60.9348	22.227	40.2627	13.1989	31.0163	43.1744	17.1422	22.4738	244.166	60.9289	88.4104	55.5667	23.9259	77.7334	33.5773	147.427	54.1333	19.7204	43.2345	46.0722	41.8698	28.7695	72.6853	37.4519	36.8636	53.471	79.5076	25.2553	18.5854	24.3686	38.3867	35.1615	0.501915	1	1	0.696138	1.15136	0.826937	-0.274151
TG(47:1)	72.1599	97.2411	60.0553	90.3573	28.7903	50.2437	16.4615	41.3634	48.2896	17.4863	13.2166	264.941	51.0358	145.565	48.4272	21.5453	60.4687	52.4631	246.471	56.5535	23.8833	77.6207	73.1598	50.7489	37.8717	125.603	63.5527	55.2701	90.8117	125.951	31.0673	24.8188	26.6886	80.8226	43.4565	0.717818	1	1	0.84251	0.836037	1.10749	0.147293
TG(47:2)	42.0427	53.4046	35.471	51.5133	16.7058	27.0027	8.97606	22.3794	27.1491	8.5001	6.18624	166.92	26.4513	89.397	27.3832	10.3939	32.3018	31.3763	145.82	32.1577	13.0865	42.2132	40.6399	24.6758	19.197	76.6762	36.461	28.8405	48.3275	68.3623	14.1899	12.5254	12.4067	29.4805	21.1935	0.920109	1	1	0.965819	0.853459	1.03202	0.0454776
TG(47:3)	8.88664	10.9729	7.04292	10.7493	3.56156	5.04095	1.71717	4.47177	5.77028	1.68696	1.07957	37.2951	5.40236	19.9693	5.69128	1.95641	6.35446	6.63993	31.0324	6.64614	2.53967	8.83524	8.64672	4.50871	3.8453	16.4208	7.87436	6.00988	10.4012	14.7778	2.67159	2.49167	2.19093	5.24354	4.27131	0.962794	1	1	0.979828	0.865516	1.01566	0.0224213
TG(47:4)	0.591679	0.710797	0.532621	0.835657	0.204382	0.224737	0.11708	0.177593	0.403206	0.0482106	0.0407822	2.60482	0.314784	1.43049	0.379083	0.087867	0.411642	0.466519	2.94993	0.420329	0.126253	0.72961	0.912938	0.363957	0.24118	1.24127	0.699535	0.554697	0.767345	1.10792	0.22434	0.15534	0.0739604	0.622601	0.514278	0.481044	1	1	0.682276	0.727422	1.29348	0.371255
TG(48:0)	57.8375	115.155	44.0655	70.2012	25.1573	50.458	15.2949	37.891	53.4105	24.1017	31.2869	290.832	78.905	92.5628	68.5825	35.3469	94.2415	36.5535	173.377	60.1499	24.6032	91.6034	95.796	72.7213	43.1953	91.1963	63.1101	80.0442	102.846	259.06	65.3914	28.1159	32.7485	281.704	87.4528	0.214227	1	1	0.427599	0.962642	1.43251	0.518542
TG(48:1)	113.331	122.294	82.4247	156.373	41.0879	81.2126	23.0524	64.0433	85.735	29.7246	36.7956	349.205	110.588	188.401	66.3673	64.2047	104.964	70.9585	406.535	84.5526	33.505	386.427	395.889	191.229	138.667	249.659	209.086	261.728	329.933	580.851	243.876	64.2811	59.3516	1363.87	207.761	0.0153437	1	1	0.110387	1.2393	3.07886	1.6224
TG(48:2)	92.4449	86.2577	63.0882	113.078	31.1757	51.0728	16.7245	43.7834	61.0686	20.5764	23.0153	293.488	81.7554	155.064	48.8946	43.1028	75.1628	54.8418	313.322	60.2961	22.5749	313.203	299.193	144.088	98.4137	187.235	196.869	179.623	233.094	368.278	138.206	44.2682	39.3563	823.718	138.934	0.0107346	1	1	0.0949798	1.28685	2.81448	1.49287
TG(48:3)	27.092	24.1076	18.0154	32.5419	9.17331	13.169	4.62782	11.6417	16.8088	5.40785	5.27908	88.4781	21.0891	46.2017	14.0525	9.74464	22.0254	16.0521	89.5233	16.633	6.25964	97.7216	76.1999	34.3274	24.9978	51.3784	62.4131	44.2637	55.1668	87.8126	36.4746	11.4567	10.2239	153.93	32.061	0.00729825	1	1	0.0810916	1.32213	2.44676	1.29087
TG(48:4)	4.16544	2.86428	2.34569	4.26264	1.27003	1.45412	0.618163	1.39725	2.50266	1.34047	0.900296	10.3228	3.00249	5.78946	1.84286	1.60972	3.24017	1.92497	15.8159	2.10724	0.779855	23.0222	13.6273	6.93229	4.83522	6.75936	15.109	9.18821	8.33284	16.1881	8.06592	2.12605	1.76411	24.7655	7.3953	0.00118475	1	1	0.0384666	1.63642	3.47325	1.79629
TG(48:5)	0.424182	0.205583	0.180371	0.331375	0.0772395	0.0431163	0.0216684	0.121369	0.158991	0.12444	0.0793795	0.759792	0.146361	0.430841	0.099738	0.188081	0.223867	0.0715559	1.90065	0.14497	0.00631434	2.4221	1.48104	0.756755	0.63643	0.502525	1.48973	1.26354	0.799909	1.80592	0.685696	0.328702	0.0656116	2.08544	1.18279	0.000304017	0.301585	0.304017	0.027694	1.84556	5.041	2.33371
TG(48:6)	0.0591673	0.014385	0.0201962	0.0125503	0	0	0.0039365	0	0	0.0712367	0.0206468	0.0384924	0.0171109	0.0427636	0.0137613	0.00590525	0.01674	0.00882004	0.704538	0	0.00796445	0.744765	0.459576	0.188168	0.0521125	0.0271682	0.271905	0.258952	0.129619	0.562734	0.0800313	0.0199347	0	0.572349	0.359791	0.00145423	1	1	0.0427715	1.64989	13.5973	3.76525
TG(49:0)	27.5614	56.2744	23.8371	34.3523	12.6075	24.6323	7.82388	18.6159	24.1655	10.8443	12.3765	133.368	34.4697	48.4838	32.3828	15.2042	42.6766	19.9041	81.4125	30.47	11.8323	24.7497	23.3253	24.0988	17.1677	40.0978	20.6587	21.5683	29.8875	42.9172	14.4433	12.0976	14.9022	21.2855	21.4812	0.482305	1	1	0.682276	1.1566	0.826474	-0.274959
TG(49:1)	63.7712	81.641	52.6713	84.0532	26.0245	48.6021	15.4974	38.2119	46.776	18.2059	15.3863	230.448	56.1275	126.58	46.5698	25.058	62.6086	46.5968	219.017	53.2669	23.0097	91.4209	90.5339	63.7523	46.6371	118.512	59.313	68.9177	96.7735	140.924	50.0999	27.9428	29.0604	150.679	58.8782	0.224675	1	1	0.444022	0.846639	1.35545	0.438768
TG(49:2)	56.3394	68.8898	45.8704	72.2017	21.9028	37.6309	12.4358	31.7311	39.8602	14.1465	10.3721	215.96	44.4734	114.779	40.6779	17.9784	49.0831	40.4348	198.892	43.5919	18.023	85.7549	86.2666	51.4672	35.7242	105.533	65.5032	58.2758	84.9896	118.622	33.1688	21.379	20.5373	117.483	43.4271	0.271112	1	1	0.498367	0.835559	1.34639	0.429093
TG(49:3)	20.1296	22.7305	16.1383	24.2475	7.69445	11.409	4.18099	9.99503	13.1026	4.04962	2.86909	79.9571	13.5574	42.2685	13.2231	5.0429	15.3954	14.5064	70.0362	14.4344	5.41136	27.0224	26.3156	14.6505	10.6017	38.0884	22.9212	18.1611	27.8282	37.665	8.73561	6.40504	5.889	24.0012	12.4117	0.496045	1	1	0.695227	0.789319	1.22428	0.291928
TG(49:4)	2.45828	2.78651	1.95786	2.79477	0.924974	1.19666	0.480471	1.15908	1.47725	0.516901	0.326358	9.51014	1.37768	5.21504	1.43445	0.555171	1.6979	1.73342	9.04057	1.70955	0.667207	3.67899	3.43653	1.74098	1.2794	4.4733	3.10162	2.3376	3.30753	4.9208	1.039	0.854425	0.642289	2.84418	1.67354	0.36709	1	1	0.570016	0.790014	1.31632	0.396507
TG(49:5)	0.198974	0.176345	0.168409	0.145697	0.0229737	0.0732262	0.0047738	0.0651965	0.0598073	0.0159405	0.00221578	0.958047	0.111631	0.458173	0.0698214	0.0101546	0.018484	0.0684911	1.08055	0.0636104	0.00990108	0.434262	0.452885	0.184416	0.0792629	0.489927	0.365675	0.175708	0.267402	0.52221	0.0447938	0.0460427	0.0113091	0.552284	0.10897	0.11476	1	1	0.310252	0.895542	1.9696	0.977899
TG(50:0)	27.5025	51.3242	25.9053	29.5668	11.8726	23.8664	7.65498	22.064	23.3454	12.9836	15.6171	137.692	38.7529	37.7115	29.9287	18.2075	37.7915	15.6692	95.1288	25.1101	10.8839	48.1837	46.2408	38.3402	21.8567	42.2817	29.9897	39.2447	47.084	160.503	26.4168	13.6212	18.7925	194.401	61.0865	0.122056	1	1	0.322047	0.98845	1.71508	0.778279
TG(50:1)	98.8983	90.1576	73.9007	142.737	37.7276	83.9945	21.0375	68.1674	103.554	46.5206	57.0745	312.378	174.655	188.846	61.1116	97.3943	120.006	54.1683	524.232	80.1331	26.926	579.768	702.96	519.157	205.334	247.436	373.547	533.163	525.401	1162.68	402.276	103.968	90.1506	1955.31	424.161	0.00316358	1	1	0.0575871	1.52434	4.8867	2.28886
TG(50:2)	139.527	96.907	85.0504	190.507	42.1668	75.3453	22.7548	75.2764	119.927	49.3522	69.0677	413.227	239.476	220.195	70.6168	138.86	172.679	66.2322	613.688	90.9368	25.1977	897.065	1068.97	711.369	313.586	334.907	673.704	748.311	731.98	1361.96	479.781	115.357	118.836	2507.6	529.771	0.00194615	1	1	0.0540598	1.60854	5.24189	2.39009
TG(50:3)	65.8074	42.3041	35.8568	79.0738	17.8786	27.1048	9.65644	27.4823	47.4788	20.0725	19.832	182.715	84.0175	95.7171	33.3806	45.0956	69.7061	28.7336	253.349	38.6296	10.4547	440.341	443.092	269.623	112.402	133.447	114.284	275.354	290.552	447.952	158.436	41.8453	44.5075	900.787	162.297	0.00277905	1	1	0.0545058	1.55258	4.70079	2.2329
TG(50:4)	15.5712	8.06065	7.32201	14.6439	3.7276	4.44533	1.95029	4.96892	9.10085	5.53863	3.21788	35.8654	13.0427	20.3297	6.82341	7.37334	12.5463	5.82316	57.8788	7.74046	2.00334	95.0546	78.4326	47.4787	22.504	25.1762	103.782	55.6684	49.0457	86.7449	27.8128	9.33473	8.14299	123.75	35.3826	0.000523045	0.514677	0.523045	0.0300048	1.78256	4.90767	2.29504
TG(50:5)	2.39247	0.835884	0.968947	1.8469	0.429867	0.412913	0.198104	0.535114	1.0983	0.820943	0.423219	4.04464	1.22436	2.28365	0.822034	1.07107	1.39229	0.49135	8.78692	0.804889	0.132878	12.8863	10.5497	6.01562	3.61428	2.93253	13.5034	8.49988	5.82289	12.1769	3.76993	1.86583	1.15119	15.2285	6.23636	0.000240644	0.240163	0.240644	0.027694	1.89215	5.66796	2.50283
TG(50:6)	0.521314	0.11735	0.082251	0.210981	0.0286096	0.0694433	0.00596207	0.0225675	0.0657872	0.170856	0.0328985	0.432573	0.169246	0.285519	0.0424311	0.203819	0.0645286	0.0112164	2.21671	0.0720375	0.00812374	3.23144	2.16831	1.15429	0.859725	0.421079	2.65164	1.76203	1.18113	2.47637	0.769836	0.383529	0.130727	4.01033	1.27383	0.000300264	0.298163	0.300264	0.027694	1.89319	10.3369	3.36973
TG(50:7)	0.0335472	0	0	0.0150359	0.00285549	0	0	0	0.0148131	0.0241426	0	0.0318498	0	0.00880872	0	0.0142141	0	0	0.279875	0	0	0.501734	0.274492	0.103609	0.0771142	0.0181235	0.290422	0.258155	0.146173	0.57517	0.0667128	0.0319948	0.0109581	0.444095	0.154458	0.000843444	0.822358	0.843444	0.0322889	1.71768	23.5654	4.5586
TG(51:0)	10.9871	24.3311	9.90201	12.7426	5.27082	10.6399	3.33757	7.66325	10.173	4.98245	5.00827	50.9753	13.184	18.7021	13.7773	5.77941	16.3373	7.97947	28.7213	12.8769	4.62418	10.0776	8.48811	8.62828	6.53646	15.5546	7.56613	6.76708	11.271	19.5197	4.74552	4.91666	5.33294	15.5923	9.98239	0.46589	1	1	0.668421	1.25366	0.827793	-0.272657
TG(51:1)	28.431	36.2267	24.2807	39.0611	12.2591	23.4998	7.24947	18.7801	23.0785	9.91274	8.74053	102.25	28.2053	54.8833	22.3285	16.079	27.4452	20.619	102.014	24.8725	10.6279	63.8777	59.6379	42.7308	27.2489	54.1958	38.2619	48.1183	54.2629	105.42	33.4815	15.9516	14.7105	139.788	40.4613	0.0258236	1	1	0.141113	1.14304	1.84208	0.881333
TG(51:2)	39.2879	40.974	29.9937	53.7714	15.3025	27.2354	8.97586	22.7009	32.4268	12.4292	11.6099	146.268	46.9901	78.7522	27.6464	22.5129	41.4862	25.9607	151.079	30.0802	12.077	127.124	134.645	96.8496	45.0723	81.4281	81.0399	93.5123	103.27	168.676	56.8074	22.8795	22.6401	269.878	72.1118	0.00508137	1	1	0.0725909	1.37818	2.42791	1.27971
TG(51:3)	22.1078	21.8986	16.9113	28.145	8.34816	12.9685	4.59546	11.5	16.3525	6.85298	4.94312	81.3015	22.9541	45.8459	15.0614	9.46876	22.3285	14.4485	86.1828	15.6653	5.70518	86.4046	77.6323	51.9974	22.8353	44.9217	64.5173	50.4897	55.6046	81.3157	29.1998	10.3457	10.6781	115.043	32.0207	0.00316729	1	1	0.0575871	1.43247	2.43149	1.28184
TG(51:4)	5.72435	5.3523	4.20253	4.45259	2.06026	2.77536	1.13849	2.64953	3.88916	1.99252	1.00519	20.4101	4.6858	12.1394	3.65083	2.05937	4.79742	3.50876	23.6757	4.06977	1.30453	24.8743	19.4703	12.0447	5.17191	10.9335	21.6955	13.4691	13.6402	22.5541	5.70093	2.6672	2.29071	23.51	7.77534	0.00257531	1	1	0.0545058	1.46319	2.63008	1.39511
TG(51:5)	0.89846	0.698046	0.552033	0.894195	0.256966	0.407563	0.180852	0.326693	0.537846	0.254586	0.11401	2.767	0.630075	1.60137	0.444098	0.231821	0.518562	0.505282	3.44216	0.526525	0.105592	3.7918	2.83162	1.61354	0.822766	1.49461	3.17229	2.13456	1.71769	2.93169	0.64027	0.450718	0.242111	2.60874	1.26492	0.0026735	1	1	0.0545058	1.46319	2.66883	1.41621
TG(51:6)	0.0422256	0.0216972	0	0	0.00820788	0	0	0	0.0516135	0	0.0026039	0.168694	0	0.106553	0.0170126	0.010049	0	0	0.419005	0	0	0.798369	0.437716	0.0830058	0.0551513	0.0814775	0.441432	0.286313	0.167872	0.365247	0.0496493	0.0187993	0.00684429	0.419121	0.12721	0.00260255	1	1	0.0545058	1.55742	9.28069	3.21423
TG(52:0)	13.4611	25.4438	10.1885	15.3587	5.81328	11.8312	3.45209	9.10331	11.1204	6.16704	6.33557	55.3966	16.0794	18.592	14.8472	7.89201	18.8405	8.87615	37.3244	13.2787	6.15718	19.7263	17.7923	14.5591	0.17273	16.9378	13.619	12.5563	18.7134	45.7948	9.07995	5.54103	6.73029	63.7736	25.1717	0.318734	1	1	0.538237	0.958879	1.33756	0.419608
TG(52:1)	44.8695	41.6762	32.8906	62.0489	17.332	41.1935	9.7133	33.2522	43.882	23.0221	27.2408	136.489	66.9024	69.7662	22.9352	49.0384	48.069	21.8867	259.002	31.9946	11.0299	298.572	250.757	209.065	76.2149	101.166	135.756	181.85	219.871	619.982	146.403	40.5841	39.6359	1382.19	233.959	0.0196084	1	1	0.121255	1.20783	5.66433	2.50191
TG(52:2)	173.057	122.13	124.081	319.817	70.2969	163.73	42.2497	148.616	330.656	111.14	155.683	682.926	819.545	439.232	97.6232	337.834	397.736	88.9857	1721.74	115.078	25.9608	2500.56	2533	2509.7	672.928	547.306	1683.34	1920.71	1683.66	2986.17	1302.07	266.478	416.534	5245.28	1413.12	0.000600097	0.588695	0.600097	0.0300048	1.79459	6.30524	2.65655
TG(52:3)	140.385	87.2884	81.8704	222.168	45.7918	78.9003	30.1001	85.6556	210.931	138.068	91.2039	453.057	571.454	381.111	102.488	185.138	389.304	59.8688	1315.12	91.0645	13.7739	2629.93	2210.45	2057.81	477.364	380.444	2219.5	1524.77	1314.44	2256.54	976.348	166.14	294.639	4120.05	944.629	0.000560865	0.551331	0.560865	0.0300048	1.81491	7.25696	2.85937
TG(52:4)	55.9298	30.9352	28.5644	61.3849	14.9857	19.1787	9.96036	25.643	63.3461	68.5753	26.5562	130.837	135.152	134.02	44.3829	43.2048	114.459	21.1687	471.345	35.587	4.8613	1138.32	823.404	694.106	147.303	113.824	1282.92	579.77	411.262	840.416	265.272	59.5914	84.2306	1254.18	280.717	0.000735348	0.718435	0.735348	0.0306395	1.78402	8.73917	3.1275
TG(52:5)	14.5168	4.34603	5.45138	9.97674	2.82461	2.66848	1.64711	3.59734	10.1638	10.0933	3.74279	22.8573	17.7102	18.3567	7.85244	8.49097	15.1528	3.48069	97.4229	6.19478	0.814562	174.716	149.873	119.916	29.5888	19.5478	227.979	121.391	69.8696	136.821	39.8712	13.9218	14.4721	177.518	59.622	0.000385194	0.380572	0.385194	0.0296303	1.88368	9.48505	3.24566
TG(52:6)	2.50719	0.441845	0.801613	1.40231	0.386668	0.220497	0.161973	0.407759	1.27915	1.34724	0.412357	2.5734	1.59873	2.07711	0.968352	1.38375	1.33642	0.36058	14.3024	0.907451	0.0577301	22.7393	19.4573	12.6536	5.08257	2.36522	26.527	16.1319	8.98209	19.8173	4.7629	2.28587	1.66949	23.6624	8.61053	0.00025802	0.256988	0.25802	0.027694	1.92335	10.23	3.35473
TG(52:7)	0.500942	0.0297826	0.0479958	0.171899	0.0260602	0.0255543	0	0	0.27226	0.180282	0.0363136	0.216249	0.191198	0.283041	0.0802994	0.244735	0.0805527	0.00883245	2.14694	0.138027	0	3.94809	2.83332	1.43132	0.950308	0.215978	3.63845	2.21746	1.3918	3.07688	0.703029	0.349159	0.201716	3.34118	1.38173	0.000256386	0.255617	0.256386	0.027694	1.92562	12.3583	3.62741
TG(53:0)	9.21963	19.2775	8.04134	11.5425	4.53925	9.15895	2.7146	5.9736	7.83142	3.62246	3.93625	43.2706	11.334	16.183	12.1073	4.93155	15.7248	7.48791	25.9947	11.0124	4.38463	7.22025	7.2541	6.98025	5.32818	12.7746	6.1793	5.33948	8.63404	12.9667	3.58561	3.54586	4.21702	6.08029	6.40999	0.279307	1	1	0.506341	1.31939	0.741605	-0.431277
TG(53:1)	13.8417	17.052	10.6731	17.0274	5.53076	10.633	3.37969	8.60287	10.3459	4.53989	3.31877	44.6243	11.1399	25.1385	9.56474	6.17556	11.9629	9.40673	43.425	11.1326	4.49254	23.5042	18.1535	13.7727	9.13768	23.1389	12.6607	12.0719	20.3226	38.5222	9.31349	5.75684	5.47301	65.2899	15.7079	0.125485	1	1	0.327638	0.932682	1.57607	0.656335
TG(53:2)	17.2316	17.3236	13.5745	27.9567	7.52534	15.0938	4.56545	12.1085	21.2206	8.07562	8.10958	63.7387	31.9543	37.6847	12.0031	18.9686	22.1225	11.6475	85.6458	13.0047	4.91927	108.783	101.79	82.4499	30.0889	40.6857	56.869	65.5033	67.6869	135.087	42.1804	13.6555	17.281	289.937	55.5826	0.00633128	1	1	0.0798682	1.39908	3.65453	1.86969
TG(53:3)	13.5406	11.939	9.95767	20.4356	5.09658	9.32154	3.01561	8.26868	15.9898	7.95968	5.71018	48.443	27.2816	31.3423	9.8005	12.1058	20.3697	8.22972	70.7658	9.42307	3.13785	107.523	86.0536	69.5487	24.1709	31.443	72.4704	54.8827	61.1941	88.3912	40.408	10.5263	14.5139	157.847	41.509	0.000871801	0.849135	0.871801	0.0322889	1.69798	3.71763	1.89438
TG(53:4)	6.4318	5.03382	4.2701	8.04819	2.16842	3.05921	1.21279	3.36387	5.8236	4.20389	1.93257	19.9555	9.98578	14.4906	4.43955	3.81449	8.44818	3.41578	34.2096	4.26499	1.195	56.5698	38.6693	33.9985	10.2868	12.8771	47.5262	26.9911	26.0828	41.5454	16.0144	4.0236	5.15058	53.5695	17.0525	0.000516277	0.508533	0.516277	0.0300048	1.77352	4.13561	2.0481
TG(53:5)	1.8481	1.24348	1.10957	1.84517	0.547126	0.663175	0.283952	0.761892	1.34492	0.979184	0.436298	4.79091	1.8457	3.40251	1.0799	0.804441	1.71569	0.78576	9.99157	0.968736	0.250476	15.6685	11.4704	8.72709	2.39942	3.08301	14.7553	7.50837	5.99084	12.1494	3.2226	1.24893	1.08836	13.5422	5.0722	0.000570162	0.559899	0.570162	0.0300048	1.76836	4.86617	2.28279
TG(53:6)	0.349417	0.103966	0.169226	0.28073	0.0631162	0	0.0112622	0.0567015	0.228163	0.0645877	0.0783846	0.451437	0.244738	0.713695	0.137287	0.097258	0.17682	0.0677597	1.40858	0.15677	0.00882331	4.00314	3.1133	1.20815	0.665122	0.538902	3.13817	1.41783	0.849201	3.06415	0.588993	0.348697	0.165611	3.14226	0.772746	0.00106971	1	1	0.0368867	1.70922	7.90304	2.98241
TG(54:0)	11.9618	28.2239	10.2833	15.0118	5.28378	11.3617	3.53382	8.88443	10.3684	4.7727	5.92582	60.6705	15.2977	20.032	15.1657	6.47861	20.0224	9.14599	34.7082	13.652	5.70952	12.317	12.239	10.7425	7.37687	16.5426	11.661	9.10125	14.0858	23.3976	4.52616	4.89843	6.08194	13.482	13.7353	0.585772	1	1	0.76002	1.16902	0.86448	-0.210096
TG(54:1)	18.8938	22.2804	15.6956	27.0863	8.1384	18.0829	4.91198	13.1749	15.8616	8.37306	6.54322	62.4206	18.3329	31.4842	11.9104	11.8408	18.2525	14.415	85.0434	15.0762	7.19614	63.9017	49.7629	41.9858	16.274	36.6611	29.1825	29.6265	46.9181	120.263	34.2737	8.75353	10.9164	275.511	57.1808	0.0342413	1	1	0.163368	1.09204	3.00016	1.58504
TG(54:2)	37.2571	35.25	33.6536	90.9624	19.343	56.3472	10.9132	39.1893	75.5982	28.2399	36.1287	143.828	152.216	63.8963	23.2285	65.2528	87.1189	22.0604	354.791	27.051	9.57576	500.759	357.086	371.915	110.508	121.555	199.247	220.443	328.273	729.174	254.228	40.7233	71.4331	1947.22	279.652	0.0173532	1	1	0.117209	1.23934	6.14619	2.61969
TG(54:3)	85.9604	85.4548	87.4308	279.763	52.3302	148.311	36.6138	113.722	238.938	76.3739	92.8061	404.521	505.452	160.005	64.9121	209.526	287.212	81.1297	893.764	74.3688	40.5226	1578.27	1263.6	1419.33	346.868	316.161	954.767	806.175	899.15	1501.5	735.244	127.767	275.12	2972.87	614.408	0.00119247	1	1	0.0384666	1.69889	5.21237	2.38194
TG(54:4)	51.2952	40.6499	38.0232	115.27	21.09	45.3106	15.0607	46.2146	122.495	57.2767	42.1727	206.204	278.494	112.043	35.4054	73.1902	194.447	31.03	640.155	34.5615	9.22016	1434.13	922.089	1006.41	185.411	177.1	1129.38	584.189	606.186	1012.06	496.045	62.4934	162.488	1907.83	386.719	0.000707632	0.692772	0.707632	0.0306395	1.79099	7.46505	2.90015
TG(54:5)	37.06	22.8141	22.28	42.8086	11.3063	15.1031	7.1549	20.8677	48.3378	39.566	19.5365	88.4615	89.8774	68.3988	21.3505	29.1742	74.1574	14.9494	388.974	22.3331	4.5523	589.068	506.458	496.661	86.4272	80.147	766.897	353.6	252.864	564.452	205.37	39.1818	67.0452	684.109	223.859	0.000332328	0.328672	0.332328	0.027694	1.88836	8.38623	3.06802
TG(54:6)	18.7412	10.5919	11.0573	13.3043	4.89671	5.1581	3.15284	9.26095	19.8912	21.775	8.15537	30.3453	28.8399	36.5101	9.37689	10.4704	22.34	7.23364	170.598	12.0058	2.49608	318.655	256.28	200.163	33.8777	35.8996	343.038	192.274	88.4002	274.115	58.6919	21.9212	22.3811	219.097	95.6118	0.000470265	0.463681	0.470265	0.0300048	1.83873	9.1607	3.19546
TG(54:7)	4.28731	1.06497	1.83834	2.30547	0.730097	0.434921	0.400745	1.04061	3.61014	3.64574	1.05179	3.78652	4.84164	5.32753	1.64761	2.35781	3.16463	0.90539	32.3904	1.99897	0.231162	79.9717	66.2889	37.5216	8.3832	7.02454	74.4093	49.1023	17.1082	43.8024	9.70701	4.52627	3.65637	38.1055	17.4256	0.000769587	0.751117	0.769587	0.0307835	1.81442	12.2658	3.61656
TG(54:8)	0.580058	0.0706329	0.227176	0.183805	0.0808516	0.0169109	0.0333994	0.0603204	0.440117	0.505046	0.0979018	0.493242	0.582842	0.647916	0.217705	0.31216	0.353949	0.0930953	4.65131	0.240259	0.0156483	12.0685	8.71218	4.32252	1.15417	1.07912	10.6452	6.9401	1.91738	4.92431	1.10325	0.64478	0.429677	3.47176	2.27112	0.00141482	1	1	0.0427715	1.74567	13.686	3.77463
TG(54:9)	0.0429042	0.0366361	0.0209916	0	0.0186198	0	0.00403869	0.021657	0.0274922	0.00768754	0.00542337	0.090143	0.0113012	0.127281	0.00865825	0.033027	0.0532403	0.0398948	0.83135	0.011981	0	1.38959	0.711719	0.301995	0.114433	0.115469	1.17853	0.753029	0.158457	0.6455	0.0729672	0.0862151	0.0464949	0.0645793	0.252713	0.00332679	1	1	0.0583647	1.57704	12.9895	3.69928
TG(55:0)	11.652	29.5705	9.25157	14.8917	5.64846	10.1923	3.37421	8.64839	10.1201	4.49756	5.65334	64.5367	15.7989	20.7636	16.1864	5.88666	21.1901	9.54383	32.2189	14.1142	5.44656	9.87338	9.75121	8.81409	6.86965	15.6035	10.5098	7.47151	11.9295	17.9212	3.79864	4.34507	5.86224	4.10196	7.9895	0.243101	1	1	0.468689	1.33866	0.699348	-0.515917
TG(55:1)	14.5139	21.6588	11.7221	19.0298	5.85525	11.8166	3.48494	9.2872	10.1173	3.86156	2.80362	52.9502	10.9505	27.7521	10.7063	4.56929	13.3291	11.9949	47.262	12.8854	5.36945	13.9365	12.0375	9.92148	7.80558	24.4655	11.8113	8.7457	15.3326	23.1395	5.1423	5.06596	5.19909	12.0134	9.1156	0.956953	1	1	0.97748	0.923057	0.985109	-0.021644
TG(55:2)	7.47044	9.11155	6.15847	11.3623	3.30474	6.41259	1.99964	5.30195	6.43008	2.86988	1.97572	26.6331	8.36381	14.6348	5.58695	3.62041	8.07956	6.26942	27.0201	6.29341	2.63735	19.6894	14.3604	10.5077	5.77592	14.5452	9.35676	8.57103	13.7157	27.1582	8.73091	3.27938	3.82355	51.5042	10.2974	0.0600162	1	1	0.215112	1.00801	1.85288	0.889771
TG(55:3)	4.72088	4.95107	4.2718	10.0823	2.29401	4.70466	1.40584	4.30944	7.4094	2.82209	2.51834	17.4916	11.7995	8.74504	3.28138	5.51299	8.01207	4.06426	23.4567	4.06843	1.71372	32.5879	24.1163	21.5626	9.02819	11.3904	15.0696	13.9444	19.295	31.9071	14.401	3.77736	6.55788	75.8272	13.8906	0.00761631	1	1	0.0826489	1.37036	3.15112	1.65586
TG(55:4)	2.90125	2.54924	2.25568	5.16396	1.17095	2.54105	0.714401	2.04944	4.07116	2.16117	1.35831	9.72026	6.31416	5.50629	1.95421	2.04542	4.41185	1.93931	17.3751	2.27851	0.84092	23.829	15.4498	17.6255	5.64825	6.26523	16.4149	10.702	12.1787	18.1089	10.3423	2.1658	4.16755	21.8463	9.77923	0.000237477	0.23724	0.237477	0.027694	1.87122	3.51005	1.81149
TG(55:5)	1.86513	1.20722	1.16099	1.98753	0.568384	0.804196	0.333574	0.917318	1.84409	1.5186	0.732585	4.8446	2.69386	3.19167	1.01681	1.16148	2.21437	0.897359	12.1737	1.16023	0.300753	14.9604	10.719	12.0075	3.11034	3.08043	12.4101	7.60514	6.41342	13.4948	5.06417	1.42425	1.9998	13.1319	7.73107	0.000198088	0.198088	0.198088	0.027694	1.90947	4.63557	2.21275
TG(55:6)	1.06095	0.406741	0.543812	0.607473	0.188612	0.11608	0.067012	0.333704	0.529648	0.876847	0.37604	1.42682	0.967099	1.44045	0.383679	0.618341	0.684106	0.144131	6.58962	0.334462	0.0362732	4.17813	8.36832	4.83855	1.58829	0.752831	6.07118	5.78367	3.73948	8.93158	2.31122	0.641641	0.787298	3.8396	4.19143	0.000329856	0.326558	0.329856	0.027694	1.85809	6.19117	2.63021
TG(55:7)	0.291891	0.0106445	0.0564637	0.0701205	0	0.032748	0	0.00911729	0.127672	0.260423	0.0566674	0.204207	0.240711	0.368062	0.0388238	0.146739	0.0764177	0	1.84782	0.127974	0	6.55946	3.20716	1.69139	0.5404	0.108815	2.90595	1.5644	1.34544	2.5368	0.496928	0.174212	0.0395187	2.85544	1.10778	0.00226405	1	1	0.0545058	1.64198	14.4191	3.84991
TG(55:8)	0.0330764	0	0	0.0190349	0	0	0	0	0	0.0529196	0.0132613	0.027411	0.00882331	0.0264364	0.00835063	0	0	0	0.228688	0.0185534	0	1.98613	0.697722	0.383205	0.102514	0	0.955563	0.36648	0.319871	0.744745	0.0363828	0.0107891	0	0.381515	0.162046	0.00898509	1	1	0.0907584	1.41367	35.7625	5.16038
TG(56:0)	13.1859	33.5267	10.6646	16.3191	6.19716	12.219	3.89328	9.64833	11.4966	5.31036	6.56615	76.0901	18.6299	21.9673	18.7364	6.97983	24.6569	9.80905	37.2689	16.0131	5.87991	11.8045	11.9723	11.2461	7.67083	17.47	12.455	9.29643	13.8779	22.1196	4.49239	5.33543	6.793	5.72315	11.4661	0.304012	1	1	0.526884	1.28647	0.729951	-0.454128
TG(56:1)	15.7883	24.2163	12.7184	21.1544	6.90691	12.4852	4.08983	11.7374	11.3472	5.37638	3.98237	61.435	12.5302	32.1831	11.379	5.94823	15.193	13.6516	54.3318	14.3408	6.2115	21.448	17.4948	16.3427	9.96487	25.737	17.2295	13.3642	20.8791	44.4945	6.94918	5.85338	6.81987	22.2717	18.3049	0.472283	1	1	0.67469	0.92873	1.20863	0.273368
TG(56:10)	0.116065	0	0	0	0	0.0155879	0	0	0.044724	0.0712056	0.00448592	0.0130152	0.00729016	0.0876809	0	0.0253492	0.00996459	0.00896184	1.14664	0.00917208	0	2.35265	0.740152	0.500856	0.23553	0	1.6227	0.786699	0.215614	0.659718	0.0199607	0.0981509	0.0218556	0.191859	0.321041	0.00617605	1	1	0.0798682	1.49168	23.3657	4.54632
TG(56:2)	11.8609	14.4608	10.3725	19.0181	4.94901	12.1868	2.89916	8.86722	12.0712	5.71377	4.14622	46.003	16.9811	21.8072	7.27502	7.12679	13.7664	10.044	56.0744	9.96253	4.54688	46.664	33.751	34.8142	12.0843	22.7088	18.406	19.2392	29.893	79.3649	25.5052	5.39943	7.90574	136.298	32.0969	0.020242	1	1	0.123405	1.18754	2.65094	1.4065
TG(56:3)	8.17751	9.05809	7.7953	21.3075	3.87639	11.5643	2.39261	9.60421	24.2323	6.57489	7.92351	38.947	50.5365	13.1964	4.50524	11.6101	23.3154	5.73725	72.8049	5.58527	1.68832	117.26	85.9355	71.4029	20.3991	23.2679	42.9117	43.0501	65.2096	161.814	56.2248	5.79706	13.6883	354.224	60.5078	0.0148942	1	1	0.110327	1.25647	4.88743	2.28907
TG(56:4)	10.157	7.78094	5.94758	13.0364	3.04991	5.71087	1.69856	7.97331	15.6828	11.3732	7.18507	32.2933	30.7853	11.8864	3.94739	7.8213	17.3794	3.26628	81.0974	4.5002	0.92196	142.981	94.5404	85.5182	18.996	15.823	82.4242	54.2789	58.3006	176.216	55.0211	5.25698	10.9566	268.68	72.6226	0.00257412	1	1	0.0545058	1.55489	6.60174	2.72285
TG(56:5)	16.2511	9.28498	8.04914	12.8684	3.84843	4.68004	1.88644	9.69432	16.3707	15.5535	9.10231	45.7703	32.1494	17.7131	5.02711	12.5035	18.2834	3.04237	144.745	5.50216	0.577986	146.433	142.488	158.566	28.9493	17.405	144.301	86.3119	78.7832	201.57	64.7697	8.78621	15.9932	209.428	114.084	0.00031198	0.309173	0.31198	0.027694	1.85619	6.86129	2.77848
TG(56:6)	15.868	6.86655	7.24466	11.6316	3.3372	3.39203	2.02637	7.79865	16.3805	18.7898	8.19474	36.4304	29.7861	20.0914	6.14329	12.7635	18.6091	2.57244	176.023	5.58207	0.300035	160.376	172.21	171.499	33.2747	16.5234	180.85	110.629	86.4814	224.009	64.1976	12.1794	17.1749	242.422	105.732	0.000285318	0.283606	0.285318	0.027694	1.87498	8.26643	3.04726
TG(56:7)	10.9264	3.48999	4.3641	6.37597	1.66573	1.48562	1.01397	3.88274	8.46754	13.483	4.33307	16.0167	16.2054	16.124	4.18584	8.04136	10.5067	1.49654	117.265	5.05171	0.118526	196.338	143.332	115.28	24.143	7.32877	161.171	87.7257	65.8628	169.899	34.7012	6.88073	8.39475	154.967	56.8278	0.00046386	0.45783	0.46386	0.0300048	1.82492	10.866	3.44174
TG(56:8)	4.96268	1.81757	1.55361	1.68046	0.530244	0.311411	0.295791	2.22873	2.62046	8.17831	2.02917	5.25571	4.6351	8.34136	1.69964	2.49104	3.36628	0.669937	51.8458	2.41644	0.0230148	121.411	52.5747	39.8694	9.03078	1.91995	85.512	33.3471	22.3624	87.9021	8.16026	2.51354	2.41986	43.1817	21.8782	0.00232728	1	1	0.0545058	1.58728	11.7883	3.55928
TG(56:9)	0.901063	0.053846	0.224085	0.212394	0.0890549	0	0.0245539	0.128513	0.372961	0.888442	0.136561	0.465303	0.364167	0.814719	0.222637	0.42167	0.278805	0.0196128	8.36855	0.297836	0	18.1429	1.91174	4.47062	1.63695	0.270644	15.5518	5.4183	2.3659	9.19229	0.853178	0.591169	0.3144	3.30871	2.47734	0.00666345	1	1	0.0798682	1.43822	14.1667	3.82444
TG(57:0)	10.0362	25.411	8.03376	12.3818	4.72921	9.18834	3.05774	7.49699	9.01434	3.98027	5.07716	57.1874	14.9667	17.1695	15.1101	5.34817	19.76	7.65642	27.9874	11.8987	4.59298	8.23237	8.61459	8.03109	5.99651	13.6297	8.9709	6.45059	10.0454	15.1119	3.54963	4.12341	5.22435	3.479	7.16466	0.226053	1	1	0.444987	1.34981	0.688055	-0.539404
TG(57:1)	13.2985	20.7589	11.2669	17.1993	5.87529	10.6696	3.57511	9.41953	9.62112	3.97196	2.90382	54.1361	11.0474	27.4044	10.4016	4.57863	13.5622	11.6702	44.4645	12.3615	5.47623	12.8773	11.2504	9.13058	7.06258	22.4598	13.1307	8.80168	15.4141	21.7183	4.2051	4.803	5.3628	5.17997	8.40416	0.802438	1	1	0.91567	0.962961	0.930473	-0.103964
TG(57:2)	7.21666	10.4716	6.0007	9.69803	3.13732	5.69659	1.83654	5.08356	5.28891	2.07943	1.40531	31.2264	5.89152	16.0781	5.67114	2.57465	6.71114	6.50688	26.4682	6.49544	2.96058	8.43657	6.93119	5.24665	4.07043	12.9712	7.08149	5.67256	9.21443	14.7214	2.68696	2.54924	2.67364	6.62125	5.17447	0.898336	1	1	0.962847	0.91373	1.03807	0.0539012
TG(57:3)	1.89798	2.63835	1.5799	3.06324	0.874069	1.53093	0.585045	1.50027	1.7046	0.812574	0.521247	7.01566	2.11057	3.82488	1.45583	0.870489	2.00083	1.69522	7.30521	1.64877	0.890196	4.41568	3.33952	2.70887	1.34497	3.7465	2.24527	1.63474	3.25559	6.15837	1.16382	0.72731	1.13537	7.59765	2.79597	0.10065	1	1	0.29344	0.978102	1.54643	0.628945
TG(57:4)	0.984873	0.903402	0.809163	1.34045	0.334986	0.570603	0.237984	0.657511	0.529328	0.632296	0.286778	2.96875	1.10072	1.90367	0.522407	0.237969	0.958309	0.637774	3.83648	0.689037	0.232422	3.19682	1.92584	0.674331	0.911472	1.47135	1.58958	1.48267	2.11946	4.16469	1.29357	0.292123	0.701048	4.63022	2.60235	0.0121179	1	1	0.0984653	1.258	2.15694	1.10899
TG(57:5)	0.659911	0.536662	0.447393	0.733496	0.242277	0.163559	0.0669915	0.404891	0.572183	0.669824	0.25783	1.98235	0.796828	1.05687	0.345759	0.347535	0.585046	0.30199	3.73984	0.351077	0.123328	2.67888	2.70873	2.46355	0.886413	0.809289	2.62188	1.51485	1.66142	4.19997	1.20467	0.248199	0.504048	5.43037	2.82251	0.00144063	1	1	0.0427715	1.59956	3.53612	1.82217
TG(57:6)	0.470089	0.225618	0.248546	0.450138	0.121144	0.0850237	0.0582089	0.262942	0.626365	0.556374	0.213521	1.17633	0.843373	0.769724	0.28311	0.406973	0.504249	0.130082	3.14232	0.167564	0	3.82662	3.30233	3.95309	0.749437	0.619351	3.00945	2.24856	2.11329	4.4667	1.55977	0.345813	0.332287	4.33075	2.80476	0.000279746	0.278347	0.279746	0.027694	1.86757	5.26748	2.39711
TG(57:7)	0.375595	0.0554236	0.0983948	0.202362	0.0151237	0.0185029	0.0163617	0.0544198	0.236788	0.532453	0.148701	0.502942	0.422086	0.600548	0.128853	0.333495	0.165951	0.0147773	3.07278	0.112338	0.0103192	6.80495	3.59736	2.97602	0.709246	0.269822	3.10362	1.93727	2.11187	3.73937	1.07156	0.246716	0.260776	3.44876	1.98437	0.000644876	0.631979	0.644876	0.0306395	1.80967	9.57047	3.25859
TG(57:8)	0.204936	0.0356129	0.0258467	0	0	0	0	0.0114252	0.0242772	0.318276	0.0425798	0.0304175	0.106679	0.261658	0	0.113919	0.0983905	0.0130274	1.7932	0.0414428	0	5.80595	1.84712	1.58253	0.317085	0	2.33633	1.041	0.750444	2.68305	0.192038	0.0320337	0.0280611	1.28045	1.00522	0.00540555	1	1	0.0750771	1.47563	17.059	4.09246
TG(58:0)	6.85527	16.721	5.50558	8.79183	3.45529	6.44336	2.10811	5.25942	6.2388	3.10754	3.44682	39.5903	10.4355	11.531	9.93652	3.85828	12.9059	5.24717	19.2952	8.43966	3.37482	5.9555	6.21092	5.81387	4.34111	9.56504	6.30173	4.47978	7.42385	11.6023	2.61276	2.96408	3.65469	2.65995	6.00717	0.286601	1	1	0.50906	1.29035	0.726065	-0.461829
TG(58:1)	12.4471	18.5534	10.2187	15.788	5.23816	10.1811	3.35862	9.16691	8.97584	4.38266	3.13918	49.3774	10.2438	23.9904	9.92473	4.48219	12.8783	10.3026	45.0976	11.6938	4.87219	15.2012	12.4606	13.163	7.38319	20.076	13.4567	9.9876	15.6002	32.1208	4.5424	4.81595	5.43481	8.5506	15.3064	0.631693	1	1	0.78863	0.884784	1.14021	0.1893
TG(58:10)	1.13155	0.195312	0.312444	0.195583	0.0920369	0	0.0348318	0.336272	0.425609	1.87282	0.389004	0.770104	0.545274	1.50365	0.212579	0.453006	0.44704	0.0653484	12.1164	0.462398	0	22.0251	8.60067	5.8638	1.85157	0.258778	18.8438	5.55905	2.80298	17.8439	0.742467	0.594619	0.292044	3.95617	4.38268	0.00461514	1	1	0.0714013	1.47247	12.5181	3.64595
TG(58:11)	0.1735	0	0.0590742	0.0305673	0.0207694	0	0.0114473	0	0.0606475	0.251927	0.00802692	0.0818754	0.0324881	0.25603	0.0162622	0.0726558	0.0220693	0	2.06429	0.0321999	0.0101294	5.84206	1.31564	0.674324	0.346379	0	3.40034	1.21921	0.360001	1.77094	0.0494472	0.119433	0.01307	0.299721	0.360441	0.0180845	1	1	0.117601	1.26643	17.2501	4.10854
TG(58:2)	9.63693	12.7155	8.11986	12.7617	4.19074	8.44332	2.57683	7.6632	7.24125	4.52083	2.87638	37.5131	8.45723	18.4201	6.79347	4.38584	8.87437	8.17369	37.1667	8.61	3.92736	18.6106	14.4568	19.2702	6.9691	15.746	13.4005	11.0673	15.3782	43.5212	5.80432	4.24042	5.62018	18.9783	16.1721	0.093912	1	1	0.282868	1.03278	1.58147	0.661269
TG(58:3)	3.54327	4.45106	3.04246	5.65443	1.42163	2.87669	0.910753	2.91781	3.8478	2.00042	1.39913	13.2961	5.71266	6.35159	2.18617	2.1186	3.91889	2.92181	18.8752	3.04503	1.24771	16.0414	11.4864	12.8288	3.58711	6.07245	8.21388	7.54352	9.42481	32.8591	6.89036	1.77205	3.3404	28.577	11.524	0.00653942	1	1	0.0798682	1.37726	2.83082	1.50122
TG(58:4)	2.0098	1.90118	1.51567	2.40966	0.664384	1.06287	0.342781	1.89516	2.13272	1.94351	1.12004	6.59025	3.27491	3.12138	1.01383	1.19953	2.37238	1.28921	11.7865	1.18643	0.440219	15.0924	10.295	10.373	3.63281	2.64968	8.25029	6.97326	6.60982	27.7316	4.35013	0.952747	2.0363	23.7723	11.4189	0.00282117	1	1	0.0545058	1.51702	4.35678	2.12326
TG(58:5)	2.29275	2.18366	1.44837	2.1161	0.600412	0.887841	0.386763	1.77676	2.35513	2.51805	1.36572	7.1352	3.4734	2.95241	0.763856	1.49367	2.10102	0.408835	14.9487	1.02011	0.127814	13.868	11.7158	11.8655	3.30791	2.13958	10.2386	7.13821	8.22172	37.1859	6.57959	0.914455	1.74135	39.2848	16.4386	0.00560904	1	1	0.0768361	1.41766	5.45288	2.44702
TG(58:6)	2.70463	1.77496	1.55993	3.47805	0.580663	1.39388	0.341873	1.91061	4.84514	2.975	1.86345	8.26188	8.91947	3.41712	0.853885	2.63197	4.08312	0.527341	26.7317	1.31758	0.0677747	27.4959	29.3904	23.932	6.23502	3.47643	27.9675	17.3222	16.545	63.1381	16.7842	1.43596	2.50395	66.8902	21.0739	0.00184389	1	1	0.0526825	1.59355	7.15677	2.83931
TG(58:7)	3.35017	1.54657	1.43714	3.25327	0.545318	1.08749	0.379022	1.80197	4.5007	3.79673	2.12672	7.38427	8.31926	3.79295	0.868828	2.69399	3.60086	0.486349	34.7183	1.4616	0.0336866	44.0376	38.1282	29.6307	7.09575	3.20278	39.0416	21.4616	20.3165	68.7464	18.3115	1.6908	2.50059	64.9196	23.8302	0.000729046	0.713007	0.729046	0.0306395	1.73374	8.70645	3.12209
TG(58:8)	4.07937	2.01728	1.48342	2.36846	0.482186	0.556617	0.244148	2.73499	2.61033	7.15884	2.19926	7.15448	5.69066	5.03458	1.10041	2.85356	2.93258	0.563195	45.2974	1.3808	0.060729	66.075	37.5593	34.2437	6.65015	1.75032	42.5421	21.1531	18.3495	70.9749	12.5684	1.44271	1.9985	39.109	27.3124	0.000950708	0.925038	0.950708	0.0339538	1.69948	8.84966	3.14562
TG(58:9)	1.9484	0.628212	0.686227	0.681381	0.234463	0.109358	0.130353	0.841631	1.12277	3.08085	0.83444	2.74252	1.77503	2.73031	0.521053	1.01723	1.1317	0.141454	24.9653	0.868745	0.00967512	52.9567	21.3742	16.4414	3.77281	0.684136	35.3157	12.6921	8.24332	37.3202	4.39496	1.1733	1.01812	16.8511	10.3788	0.00242084	1	1	0.0545058	1.58283	12.9229	3.69186
TG(59:0)	3.83906	9.83405	2.96306	4.88341	1.864	3.80609	1.15083	2.95041	3.61407	1.89584	1.90218	23.2172	6.01795	6.4274	5.82606	2.27805	7.34679	4.27009	11.3178	4.46678	2.41626	4.38009	3.3254	3.2258	2.38737	5.3366	3.60011	2.4406	3.87909	5.85122	1.43938	1.59614	2.11881	1.4639	3.21757	0.248802	1	1	0.475721	1.31675	0.702941	-0.508525
TG(59:1)	7.54566	11.694	6.31731	10.042	3.41364	6.0649	1.99928	5.66036	5.518	2.49846	1.74459	31.2665	7.08353	15.7224	6.52576	2.73486	8.38406	6.74963	25.2742	7.31942	3.17011	6.98744	6.35355	5.37978	4.47046	12.4492	7.50063	4.75277	8.38587	12.6755	2.62753	3.07968	3.24649	2.61959	5.336	0.749827	1	1	0.870879	0.988202	0.913581	-0.130396
TG(59:2)	5.79735	8.33456	5.08797	7.61387	2.52242	5.10387	1.54781	4.027	4.31438	1.97455	1.168	25.8968	5.11534	12.3635	4.67009	2.05861	5.91625	5.28025	21.3911	5.37439	2.1986	6.82857	5.83235	5.03977	3.45587	10.538	6.44602	4.57938	7.451	11.7354	2.16613	2.17848	2.41992	3.48889	4.59112	0.921963	1	1	0.965819	0.892695	1.02887	0.0410621
TG(59:3)	1.60007	2.14636	1.32207	2.39627	0.725039	1.2978	0.386634	1.19591	1.12212	0.541796	0.303123	7.02567	1.38159	3.60846	1.14678	0.573837	1.50273	1.41835	6.28975	1.47872	0.642439	2.9165	2.10648	2.13065	0.974263	2.90016	2.15202	1.62546	2.32383	4.7595	0.778902	0.641251	0.742268	1.88929	1.59907	0.374956	1	1	0.57953	0.874301	1.28189	0.358276
TG(59:4)	0.497263	0.673331	0.411283	0.646089	0.131396	0.24796	0.081036	0.37334	0.17642	0.180781	0.099844	1.68489	0.450119	0.947939	0.384383	0.0846614	0.398156	0.311841	2.04121	0.392281	0.164306	1.28931	0.997926	0.839051	0.345969	0.823386	0.931659	0.626492	0.821797	2.14887	0.277626	0.115329	0.232559	0.832236	0.897976	0.0340982	1	1	0.163368	1.11825	1.87495	0.906849
TG(60:0)	2.3984	6.08908	1.97915	2.90644	1.23161	2.35889	0.774423	1.93775	2.20645	1.21301	1.52101	18.2705	3.72432	3.85024	3.36717	1.75161	4.54421	1.8939	6.79996	2.6928	1.22967	2.06138	2.1864	2.12259	1.60352	4.25658	2.26686	1.64735	2.66954	4.71806	0.97112	1.09304	1.79495	1.08146	2.47058	0.329401	1	1	0.538237	1.20287	0.711353	-0.491362
TG(60:1)	5.12354	7.88093	3.99585	6.81913	2.33183	4.322	1.37216	3.7561	3.76267	2.07923	1.40295	26.0958	4.7699	9.81829	4.33685	2.0153	5.50772	5.33174	20.1557	4.87106	2.04728	6.1195	5.23684	5.57148	3.23727	8.53098	5.59724	3.89086	6.51128	14.4275	1.88773	2.09732	2.3619	2.98419	7.04886	0.803958	1	1	0.91567	0.91041	1.07832	0.108791
TG(60:10)	0.676649	0.232469	0.229671	0.104667	0.0145249	0	0.01353	0.300172	0.27872	1.39629	0.348487	0.786073	0.441216	0.739791	0.0634844	0.301203	0.277481	0.0284696	6.94396	0.217232	0	8.38767	5.29741	4.17572	1.07986	0.135924	7.31654	3.15668	2.17611	11.7188	0.631963	0.166931	0.149553	2.95102	4.12086	0.00211017	1	1	0.0545058	1.57625	9.95923	3.31603
TG(60:11)	0.286001	0.100521	0.148769	0.0447203	0.0294362	0.0215162	0.0067713	0.11001	0.119947	0.476242	0.139231	0.272026	0.203392	0.443995	0.0311502	0.22198	0.0960133	0.0103479	4.28349	0.19772	0	7.87188	4.2226	2.58326	0.560113	0.0325518	6.14874	2.06889	1.30142	5.73615	0.268365	0.0777988	0.0296319	1.80794	1.52137	0.00288881	1	1	0.0545058	1.55743	14.84	3.89142
TG(60:12)	0.346317	0.0717344	0.0891522	0.0171195	0.0357303	0.123068	0	0.140563	0.118263	0.661051	0.103923	0.247984	0.156708	0.52021	0.0189277	0.167851	0.0612312	0.0536971	2.75768	0.140418	0.029262	9.38036	2.25934	1.54417	0.491395	0.0824739	3.96003	1.55397	0.98428	3.11617	0.195652	0.0362954	0.070786	0.77738	0.84225	0.0175159	1	1	0.117209	1.26647	10.1864	3.34857
TG(60:2)	5.88467	7.55865	4.79069	7.46501	2.57264	4.6955	1.59045	4.65723	4.26914	2.66505	1.58981	23.2455	4.97684	10.9945	4.49154	2.32222	5.61512	4.67534	25.5821	4.85578	2.20347	9.88514	8.01167	11.487	4.14809	9.09086	7.77669	6.35894	9.10427	27.3967	3.19181	2.50768	3.15983	7.89647	10.8897	0.132852	1	1	0.338909	0.982796	1.56235	0.643722
TG(60:3)	2.37984	3.03129	1.98853	3.03201	0.979076	1.97298	0.599458	1.86425	1.80014	1.21479	0.865982	9.52523	2.346	4.31236	1.46113	1.18137	2.11787	1.8174	12.5596	1.87037	0.817931	7.57189	6.02228	5.99437	1.90271	3.90154	5.41178	4.19601	5.13996	25.0048	2.16137	0.986596	1.56101	8.69139	6.50825	0.0278458	1	1	0.147332	1.19561	2.49948	1.32163
TG(60:4)	1.03489	1.26033	0.866003	1.38038	0.379451	0.76765	0.261131	1.05232	0.865996	0.972856	0.621179	3.4073	1.02214	1.74545	0.557932	0.594322	0.999095	0.610446	6.14614	0.717666	0.367393	5.14862	3.67154	3.47751	1.11989	1.54955	3.57767	2.78108	2.54654	14.9744	1.57542	0.467618	0.796921	5.10839	5.06286	0.0111133	1	1	0.0949798	1.3162	3.40048	1.76574
TG(60:5)	0.667224	0.470895	0.422189	0.515487	0.133374	0.144476	0.0365707	0.560727	0.380577	0.652015	0.336381	1.74742	0.482037	0.67086	0.0796848	0.258314	0.300409	0.114926	3.64212	0.341988	0.0274977	2.32764	2.50234	2.36844	0.666751	0.434359	2.01915	1.45276	1.47025	9.87137	0.738804	0.207724	0.48116	3.6284	3.7978	0.0104075	1	1	0.0949798	1.3229	4.77766	2.2563
TG(60:6)	0.407438	0.294748	0.390454	0.336326	0.04172	0.0878214	0	0.370479	0.575395	0.500272	0.281096	1.48651	0.642551	0.466108	0.0602284	0.255095	0.446774	0.0478117	3.58932	0.129696	0	2.78615	2.42259	1.9039	0.589996	0.407003	1.92573	1.34183	1.47326	12.0922	1.12806	0.0712358	0.307307	6.15934	3.074	0.016284	1	1	0.114676	1.26008	6.23531	2.64046
TG(60:7)	0.402759	0.238006	0.208906	0.47126	0.0396998	0.0744727	0.0311524	0.203797	0.416378	0.425686	0.311492	0.9026	0.822777	0.46395	0.0564748	0.216868	0.334411	0.0421474	3.20679	0.192791	0	3.78641	3.68335	3.02661	0.544875	0.202997	3.54879	1.9836	1.46248	14.6388	1.64448	0.0977563	0.229618	7.17888	3.09403	0.0101298	1	1	0.0949798	1.33046	9.07258	3.18151
TG(60:8)	0.621912	0.397219	0.263253	0.438101	0.100005	0.0272349	0.042962	0.433289	0.491836	0.867238	0.434057	1.3756	0.755513	0.656328	0.0932158	0.228069	0.274499	0.0185493	5.09857	0.249607	0	5.03877	4.57506	4.24546	0.892962	0.249913	5.46612	2.73989	1.99702	15.8639	1.80289	0.0825732	0.33637	4.80876	4.45916	0.00533622	1	1	0.0750771	1.42923	8.15457	3.02761
TG(60:9)	0.669717	0.286901	0.185426	0.236117	0.0517721	0	0.0266207	0.228123	0.24567	0.761195	0.354599	0.974883	0.434274	0.650856	0.101033	0.235252	0.178426	0.0101998	5.86081	0.201371	0	5.47688	4.58242	3.9141	0.924705	0.191205	6.20116	2.99021	1.72897	13.2945	1.4753	0.21121	0.237205	3.83598	3.96747	0.00257175	1	1	0.0545058	1.54221	10.3594	3.37286
TG(61:0)	1.37712	3.45066	1.19015	1.76534	0.631751	1.26691	0.427944	1.0036	1.20143	0.66014	0.682961	8.8232	2.24557	2.34325	2.06975	0.82936	2.79328	1.04423	4.29035	1.65273	0.655287	1.22335	1.36797	1.20195	1.32205	1.94751	1.59152	1.08732	1.6938	2.12544	0.503717	0.626433	0.718122	0.619231	1.40538	0.362896	1	1	0.566141	1.17781	0.752687	-0.409877
TG(61:1)	2.74372	5.15917	2.30446	3.72687	1.28932	2.17994	0.787986	2.02145	2.06959	1.04508	0.709507	12.7996	2.69209	7.22811	2.61624	1.19219	4.11282	2.62856	9.818	2.58705	1.17948	2.79734	2.49981	2.04394	1.64702	4.4694	2.60009	2.46291	3.16038	4.46134	0.989696	1.04575	1.25558	1.07032	2.04152	0.586735	1	1	0.76002	1.10049	0.852311	-0.230547
TG(61:2)	2.88889	3.87911	2.49473	4.22714	1.29157	2.33912	0.831539	2.06239	2.68726	1.0185	0.609633	12.6846	2.60615	6.16584	2.43047	1.04844	3.16011	2.71051	10.6112	2.59576	1.16379	3.15845	2.60458	2.33965	1.68811	5.12314	2.92436	1.91598	4.24134	5.40963	1.20757	1.12529	1.21541	1.38428	2.34709	0.945438	1	1	0.97748	0.909055	0.980465	-0.0284619
TG(61:3)	1.31677	1.67578	1.1714	1.92979	0.575761	1.03364	0.342626	0.948658	0.970163	0.471342	0.257591	5.51889	1.00825	2.71112	0.946646	0.394753	1.21464	1.1448	5.17987	1.12962	0.445133	1.66308	1.37588	1.18914	0.73949	2.30662	1.59133	1.22479	1.76635	3.20867	0.540053	0.455857	0.618566	1.05724	1.24234	0.622541	1	1	0.78208	0.864947	1.15297	0.20536
TG(61:4)	0.4539	0.534071	0.357869	0.530409	0.182666	0.218278	0.104795	0.295448	0.282742	0.170596	0.110707	1.55274	0.265879	0.831791	0.262618	0.0961404	0.361287	0.284087	1.71798	0.353275	0.139952	0.690494	0.510323	0.477101	0.240245	0.682933	0.660188	0.458292	0.530634	1.54152	0.153753	0.137675	0.196746	0.493031	0.61342	0.189433	1	1	0.403343	0.944656	1.47362	0.559365
TG(61:5)	0.068798	0.0584622	0.0661498	0.0670005	0.00914325	0	0.00348969	0.0524861	0.00820519	0.0365029	0.0195854	0.273234	0.0224875	0.228557	0.0254195	0.00689898	0.0365556	0.0607907	0.410753	0.0326346	0	0.248175	0.164969	0.246144	0.0770275	0.155552	0.0814543	0.168467	0.108551	0.405877	0.0203691	0	0.00836851	0.0828114	0.270704	0.0236978	1	1	0.135416	1.1396	2.51766	1.33208
TG(62:0)	1.41835	3.0071	1.50883	2.26571	0.637996	1.44086	0.445968	1.04378	1.27057	0.727348	0.832519	7.35475	1.96185	2.23831	1.81995	1.08112	2.52346	1.17991	3.91304	1.5509	0.875919	1.26012	1.57022	1.34148	1.00596	1.96253	1.549	1.15165	1.58392	2.62239	0.536997	0.720746	1.05879	0.605646	1.58657	0.399279	1	1	0.608657	1.22148	0.80469	-0.313495
TG(62:1)	2.04469	3.75581	1.65406	2.86026	1.26047	1.77375	0.63151	1.53398	1.62679	0.861346	0.619699	10.631	2.19764	4.1882	2.15619	0.802809	2.93583	1.74676	7.36876	2.13275	0.860655	2.17389	1.95729	1.9739	1.39183	3.35035	2.03498	1.53986	2.41904	5.10954	0.770774	0.817155	1.02699	0.993702	2.41834	0.827386	1	1	0.929744	1.03611	0.937946	-0.0924237
TG(62:10)	0.0726562	0	0.0172413	0	0	0	0	0.0201432	0.0295787	0.0498911	0.0870331	0.10086	0.0428581	0.0688136	0	0	0.0307115	0	0.810318	0.0266524	0	0.733291	0.716786	0.477658	0.0170601	0.0162416	2.71154	0.434512	0.0739475	5.00001	0.297317	0	0.00753875	0.617326	0.632043	0.0355476	1	1	0.166916	1.10855	25.6101	4.67864
TG(62:12)	0.124567	0.0382134	0.0282132	0	0.0154792	0.0615492	0.00644997	0.0544625	0	0.159887	0.0367222	0.191176	0.011227	0.0555988	0	0.0356558	0.0135964	0	1.25527	0.012433	0.00824276	2.17574	1.05005	0.395737	0.100423	0.0321833	1.89703	0.591296	0.277617	1.70114	0.223056	0	0.0111542	0.204107	0.309311	0.00631005	1	1	0.0798682	1.42062	13.0253	3.70324
TG(62:13)	0.132315	0.0765593	0.0722374	0.0176507	0.0269641	0.179851	0.0115394	0.109597	0.0202529	0.454701	0.0575544	0.311355	0.0716823	0.1595	0.0121249	0.118966	0.0508067	0	1.1456	0.0628171	0.0509146	4.05593	0.878136	0.962349	0.175699	0.0290641	1.22045	0.784272	0.437358	1.1779	0.105477	0.0449115	0.0855846	0.179026	0.553181	0.0224931	1	1	0.132312	1.21935	6.71647	2.7477
TG(62:2)	2.44818	3.46337	1.99956	3.33197	1.11306	2.1771	0.723812	1.97761	1.96532	1.14847	0.629497	10.7115	2.263	4.96019	1.89113	1.01853	2.58797	2.23684	11.1763	2.30237	1.04765	3.56027	2.89992	3.2446	1.73019	4.34722	3.09521	2.24429	3.63924	11.1364	1.07421	1.12565	1.28096	1.88245	3.60428	0.333386	1	1	0.54121	0.919107	1.3481	0.430925
TG(62:3)	1.50429	1.84985	1.24289	2.08072	0.638694	1.11792	0.393581	1.10998	1.01749	0.637585	0.388946	5.74665	1.20302	2.87109	1.06858	0.60416	1.28465	1.25293	6.98212	1.23213	0.621894	2.52398	2.06041	1.98386	1.00397	2.41761	2.2133	1.67831	2.21263	13.2943	0.768784	0.644597	0.75076	1.77168	2.7038	0.155233	1	1	0.366116	0.999045	1.82613	0.868791
TG(62:4)	0.748635	0.878105	0.646974	0.801761	0.292605	0.468323	0.159481	0.747951	0.531556	0.538529	0.328312	2.49775	0.461301	1.12332	0.416184	0.315342	0.517862	0.493945	4.12693	0.596275	0.229234	1.97374	1.41192	1.65509	0.736796	0.968085	1.77775	1.37714	1.31306	10.3483	0.41365	0.258185	0.428091	1.2032	3.14081	0.0575315	1	1	0.209969	1.06801	2.8274	1.49948
TG(62:5)	0.344484	0.411357	0.257386	0.247385	0.0958612	0.0715579	0.0335078	0.429347	0.252419	0.342723	0.178521	1.07107	0.154276	0.496582	0.0997306	0.13683	0.204118	0.1498	2.41607	0.201729	0.0807588	1.14819	0.854121	1.03113	0.344681	0.331691	1.04557	0.828759	0.716699	7.2661	0.142076	0.0533833	0.222464	0.785728	2.1601	0.0520021	1	1	0.203133	1.07163	4.17603	2.06213
TG(62:6)	0.0736	0.0579529	0.0826015	0.120081	0.00744085	0	0	0.142253	0.0608898	0.126091	0.123653	0.477058	0.0208351	0.140419	0	0.012682	0.0489223	0.0314555	1.56943	0	0	1.12927	0.523305	0.729753	0.0988428	0.111318	0.758712	0.359799	0.32644	5.36671	0.166475	0.0141007	0.0944404	0.895792	1.40081	0.0359831	1	1	0.166996	1.126	9.39881	3.23248
TG(62:7)	0.011226	0.0438242	0.018756	0.0396877	0	0	0	0.0158743	0	0.059477	0.0282595	0.0570603	0.0469365	0	0	0.0110186	0	0.02105	0.505101	0	0	1.00249	0.394212	0.217109	0.0654022	0	0.498351	0.224839	0.272187	3.97546	0.137784	0	0.0523505	0.797821	0.741968	0.0428027	1	1	0.185293	1.08469	26.6379	4.73541
TG(62:8)	0.0571988	0	0.0152786	0	0	0.0208597	0	0.0147824	0	0	0.0558067	0.0426772	0.0497454	0	0	0	0	0	0.456214	0.0216816	0	0.533956	0.362254	0.231188	0	0	1.00828	0.0897487	0.136457	4.53826	0.166825	0	0	0.765291	0.630611	0.0682737	1	1	0.235426	1.00587	36.9289	5.20668
TG(63:0)	0.911027	2.5848	0.790495	1.15345	0.450383	0.722886	0.361256	0.634312	0.853004	0.482481	0.463897	6.25979	1.55749	1.62801	1.35096	0.619805	1.81103	0.653618	2.82349	1.08688	0.456298	1.014	1.00531	0.869941	0.636672	1.45677	1.0523	0.741373	1.15041	1.52165	0.348636	0.446139	0.53108	0.370699	1.41996	0.40981	1	1	0.618203	1.12747	0.769798	-0.377449
TG(63:1)	1.34126	2.93058	1.14734	1.7086	0.711146	1.06199	0.366884	0.88921	1.00796	0.642236	0.417288	7.11685	1.46478	3.43769	1.42914	0.573737	1.96753	1.17813	4.4667	1.76366	0.551941	1.27581	1.19145	1.02057	0.724385	2.23318	1.25212	0.986248	1.48687	2.19517	0.46008	0.646792	0.588707	0.559026	0.986792	0.482369	1	1	0.682276	1.12256	0.806555	-0.310155
TG(63:2)	1.41737	2.16776	1.26567	2.09332	0.656605	1.3327	0.526444	1.09342	1.12236	0.548262	0.322362	7.68718	1.33843	2.98601	1.28194	0.567287	1.59241	1.68939	4.87837	1.43059	0.911744	1.49849	1.244	1.21101	0.904763	2.56984	1.4537	1.05777	1.6848	2.62552	0.575666	0.567771	0.656498	0.618506	1.08826	0.702591	1	1	0.833895	0.986076	0.890789	-0.166845
TG(63:3)	0.989959	1.20869	0.816736	1.31083	0.415631	0.784183	0.274899	0.663804	0.693944	0.374585	0.217931	3.6481	0.734102	1.82823	0.686139	0.322111	0.867299	0.761398	3.58395	0.863792	0.4125	0.920807	0.798973	0.686966	0.714191	1.84798	0.996474	0.614292	1.1577	1.95262	0.344429	0.361752	0.363655	0.449234	1.03175	0.759398	1	1	0.880972	0.778236	1.09088	0.125488
TG(63:4)	0.440366	0.552151	0.363052	0.475662	0.193075	0.353627	0.100259	0.35599	0.272636	0.185744	0.0930726	1.51199	0.265275	0.821851	0.279628	0.161186	0.319752	0.349328	1.78719	0.338868	0.142766	0.516587	0.434456	0.394894	0.245535	0.653895	0.482949	0.331003	0.511609	1.05331	0.164989	0.154541	0.182102	0.186454	0.532416	0.513778	1	1	0.705558	0.823104	1.21089	0.276067
TG(63:5)	0.141112	0.149943	0.0729729	0.150046	0.0352625	0.0724236	0.0216207	0.0858123	0.0890801	0.0444753	0.0337707	0.441019	0.0754848	0.278747	0.066034	0.0230724	0.10438	0.0903213	0.572469	0.0657282	0.0276906	0.19025	0.128707	0.152362	0.0588912	0.210319	0.191089	0.150648	0.179645	0.645487	0.0333453	0.0060964	0.0380024	0.117732	0.211911	0.196343	1	1	0.406385	0.99473	1.59735	0.675681
TG(64:0)	0.910888	2.5178	0.621879	1.15588	0.468091	0.904415	0.292998	0.622233	0.791487	0.422491	0.432888	6.32118	1.57971	1.47163	1.49962	0.539668	1.80392	0.619967	2.8412	1.04985	0.439837	0.918444	0.961159	0.728015	0.616593	1.30772	1.01818	0.733329	1.20276	1.38067	0.373662	0.428346	0.442652	0.376011	1.20825	0.361061	1	1	0.565926	1.16499	0.738547	-0.437238
TG(64:1)	1.12746	2.25077	0.927765	1.38936	0.521939	0.909835	0.324639	0.743054	0.915091	0.512858	0.453674	6.70118	1.31104	2.43926	1.25948	0.505085	1.73803	1.02584	4.03107	1.21196	0.54767	1.13492	1.0681	0.97436	0.786353	1.92348	1.28177	0.923148	1.32891	2.38651	0.440534	0.468853	0.502676	0.471206	0.956278	0.643304	1	1	0.798366	1.06632	0.863654	-0.211475
TG(64:2)	1.45836	2.18971	1.26602	1.86424	0.697599	1.37861	0.479567	1.05719	1.00279	0.645198	0.353426	6.73843	1.31789	2.93798	1.28553	0.6569	1.70806	1.25884	5.07812	1.32284	0.607103	1.61235	1.37731	1.2887	0.861701	2.36569	1.43451	1.29636	1.6414	4.12083	0.641649	0.78358	0.672757	0.694434	1.3156	0.959745	1	1	0.978361	1.01292	1.01462	0.0209348
TG(64:3)	1.15688	1.46595	1.00133	1.57294	0.535112	1.0157	0.317859	0.771513	0.861931	0.371609	0.245633	4.72367	0.963809	2.26151	1.02283	0.433605	1.12743	0.914553	4.11225	1.10566	0.463296	1.38798	1.10434	1.02046	0.705101	1.88065	1.28219	0.918992	1.38412	5.05052	0.477799	0.393788	0.489057	0.569201	1.07904	0.572283	1	1	0.753004	0.990659	1.1945	0.256404
TG(64:4)	0.675802	0.804592	0.498263	0.823491	0.28608	0.442925	0.16981	0.535433	0.479493	0.233763	0.157799	2.26863	0.439595	1.20143	0.411508	0.252378	0.624346	0.553865	2.80825	0.572915	0.253335	0.848751	0.719492	0.691512	0.425605	1.13151	0.843279	0.593681	0.826452	3.95563	0.231469	0.304307	0.301695	0.348032	1.15478	0.214107	1	1	0.427599	0.94155	1.56112	0.642579
TG(64:5)	0.300388	0.351889	0.240051	0.315401	0.112807	0.220189	0.0646249	0.228717	0.200173	0.180077	0.0887334	0.992098	0.162604	0.572056	0.140289	0.117579	0.234946	0.208995	1.72352	0.258931	0.0916676	0.620476	0.510325	0.50076	0.215946	0.441137	0.651534	0.435828	0.456746	4.06229	0.0985386	0.0857927	0.150795	0.304941	0.955532	0.0967884	1	1	0.28892	1.0075	2.58792	1.37179
TG(64:6)	0.0931892	0.118202	0.101471	0.0982291	0.0412233	0.0360365	0.00962125	0.100344	0.0641903	0.0518718	0.050969	0.33446	0.0391482	0.191828	0.0234977	0.0149316	0.0493429	0.0681055	0.944648	0.049776	0.00790034	0.46125	0.317288	0.135478	0.0785958	0.116028	0.424208	0.324185	0.226793	3.67451	0.0567776	0.00675565	0.0918344	0.295411	0.646659	0.0899641	1	1	0.276561	0.989972	5.59667	2.48457
TG(64:7)	0.0121754	0.00714482	0.00812843	0.0476721	0	0	0	0	0	0.0659583	0.0275531	0.131433	0.00509402	0.0604931	0	0	0	0	0.611336	0.00644114	0	0.490596	0.164122	0.190843	0.0576491	0	0.291025	0.246718	0.157989	2.01985	0.0240416	0	0.0111094	0.235071	0.402145	0.0360712	1	1	0.166996	1.12791	14.2149	3.82933
TG(65:0)	0.734548	2.07491	0.646958	0.915541	0.3726	0.818972	0.23473	0.529529	0.688209	0.383408	0.372811	5.57088	1.43182	1.31068	1.23111	0.523169	1.49826	0.528517	2.58976	1.06044	0.342776	0.700062	0.791307	0.654354	0.493254	1.20599	0.966126	0.599543	1.10258	1.06522	0.294354	0.321033	0.380456	0.339722	1.15415	0.391957	1	1	0.599323	1.11007	0.74941	-0.416173
TG(65:1)	0.819986	1.56365	0.658658	0.951919	0.391413	0.693647	0.261224	0.600365	0.645069	0.313379	0.270488	4.69581	0.938861	1.82634	0.840575	0.296455	1.1612	0.807234	2.90829	0.762729	0.363525	0.878403	0.773483	0.665902	0.539514	1.45461	0.851865	0.584141	1.01692	1.49417	0.336639	0.380504	0.34668	0.383006	0.616537	0.626068	1	1	0.782756	1.05078	0.857082	-0.222495
TG(65:2)	0.837996	1.28036	0.757597	1.24612	0.370837	0.885702	0.251802	0.556503	0.569671	0.321437	0.246696	3.833	0.781469	1.7555	0.790188	0.361935	0.998618	0.800804	3.0562	0.810628	0.36207	0.802952	0.72901	0.602177	0.443363	1.47998	0.82359	0.585669	0.966406	1.48129	0.324137	0.36093	0.374414	0.40428	0.513729	0.713853	1	1	0.840925	1.02641	0.89819	-0.154908
TG(65:3)	0.691409	1.05281	0.638924	1.17014	0.324578	0.595836	0.203419	0.519998	0.635693	0.31703	0.146846	3.08431	0.606238	1.37683	0.600236	0.276448	0.883637	0.661079	2.28631	0.64124	0.29708	0.675619	0.585715	0.561596	0.420644	1.17864	0.725363	0.497164	0.820856	1.17551	0.297032	0.331053	0.358855	0.32479	0.593242	0.711894	1	1	0.840925	1.01144	0.904076	-0.145484
TG(65:4)	0.4195	0.613964	0.40876	0.693264	0.208211	0.354985	0.130919	0.319522	0.343352	0.160774	0.0730215	1.5454	0.344248	0.921947	0.351394	0.138262	0.422311	0.430324	1.57959	0.422281	0.190419	0.512337	0.410831	0.314016	0.276533	0.753321	0.525947	0.299312	0.572183	0.798881	0.158474	0.168127	0.177108	0.178102	0.33424	0.909885	1	1	0.964102	0.844371	1.03081	0.043785
TG(65:5)	0.195165	0.223735	0.17782	0.323939	0.0897546	0.120421	0.0411429	0.156014	0.131501	0.051089	0.0385084	0.637284	0.136553	0.455641	0.151157	0.0245562	0.18548	0.183547	0.772847	0.194149	0.0721088	0.222202	0.188104	0.154726	0.128744	0.339683	0.263567	0.175621	0.238009	0.4546	0.0357219	0.0749915	0.0739938	0.0933573	0.155143	0.607708	1	1	0.773907	0.807763	1.15895	0.212816
TG(65:6)	0.0532139	0.0538142	0.0380491	0.0990044	0.0146651	0	0.0048846	0.0122782	0.0413078	0.0087192	0.00863661	0.196409	0.0318182	0.136686	0.0150764	0	0.0276196	0.0477085	0.233681	0.0443455	0.00649652	0.0601744	0.0653129	0.0330729	0.0287584	0.121777	0.0629524	0.0782167	0.0661663	0.275659	0.00708392	0.0128017	0.0198768	0.0238954	0.0452814	0.252503	1	1	0.480044	0.888133	1.5892	0.668298
TG(66:0)	0.587597	1.71286	0.524661	0.738956	0.317976	0.499314	0.198896	0.422765	0.531179	0.253322	0.276503	3.88965	1.08283	0.942542	0.975061	0.278681	1.18393	0.453043	1.77725	0.688181	0.336688	0.556903	0.637927	0.481362	0.38418	0.838052	0.728313	0.446181	0.782715	0.690883	0.212355	0.288473	0.317509	0.255639	0.927247	0.338446	1	1	0.54588	1.13371	0.736977	-0.440308
TG(66:1)	0.617974	1.2153	0.547534	0.755199	0.30089	0.58507	0.188231	0.431814	0.522947	0.299053	0.195909	3.9104	0.778081	1.34314	0.712194	0.281009	1.13279	0.566652	2.33213	0.75895	0.274122	0.586606	0.63283	0.555451	0.32583	1.17332	0.703314	0.435883	0.805359	1.27748	0.266785	0.309792	0.315864	0.232606	0.482873	0.603018	1	1	0.773907	1.05042	0.844251	-0.244255
TG(66:2)	0.786231	1.17555	0.633661	0.935604	0.310921	0.643019	0.21435	0.507555	0.526632	0.327962	0.171932	3.33481	0.642856	1.45592	0.60404	0.297248	0.848358	0.572432	2.56384	0.707803	0.296194	0.76228	0.6756	0.531996	0.391743	1.15844	0.800434	0.562672	0.881254	1.73354	0.287694	0.257784	0.327589	0.337539	0.618109	0.933726	1	1	0.972631	1.01457	0.975976	-0.0350823
TG(66:3)	0.74137	1.12104	0.740045	1.0422	0.347962	0.635624	0.205006	0.623399	0.580664	0.345902	0.186739	3.8307	0.72286	1.5733	0.706066	0.336178	0.951816	0.725845	2.75177	0.772743	0.340246	0.277477	0.720832	0.662028	0.399695	1.36005	0.820695	0.627312	0.881283	2.34916	0.301946	0.331176	0.340859	0.39629	0.605681	0.888673	1	1	0.956764	1.06332	0.95735	-0.0628818
TG(66:4)	0.648777	0.899588	0.523334	0.957508	0.271075	0.520016	0.194641	0.407618	0.530959	0.161819	0.156512	2.41747	0.48184	1.29516	0.46794	0.228724	0.628969	0.594185	2.16872	0.581819	0.255841	0.626543	0.550753	0.498094	0.306736	1.06895	0.647578	0.457601	0.73251	1.9035	0.233925	0.262455	0.262652	0.279541	0.513766	0.850949	1	1	0.942794	0.991642	1.05555	0.0780015
TG(66:5)	0.362251	0.398631	0.328117	0.504879	0.181835	0.234669	0.118348	0.275225	0.272576	0.1419	0.0690397	1.21091	0.248369	0.748617	0.235022	0.102743	0.307749	0.373682	1.30736	0.321787	0.152513	0.381887	0.377688	0.328815	0.217833	0.642598	0.412875	0.287266	0.515226	1.87021	0.164913	0.165874	0.142892	0.161374	0.394202	0.349804	1	1	0.555569	0.928589	1.35853	0.442045
TG(66:6)	0.128173	0.164925	0.11639	0.164124	0.0644078	0.0600257	0.0299347	0.0899311	0.0986413	0.0575145	0.0162347	0.412206	0.0921863	0.312703	0.0667269	0.0168099	0.108749	0.10676	0.644086	0.113592	0.0207376	0.192739	0.203515	0.121	0.0485462	0.26026	0.260289	0.153611	0.159891	2.12948	0.048588	0.0562681	0.0483253	0.0855264	0.174482	0.209422	1	1	0.424792	0.926031	2.37302	1.24672
TG(66:7)	0.020105	0.0325646	0.0119465	0.0144886	0.00555588	0	0	0.0321286	0	0	0.00872687	0.0868049	0	0.0574717	0	0	0	0.0140281	0.259858	0	0	0.125035	0.0844693	0.020008	0	0.0486023	0.158422	0.0847406	0.0717732	1.47202	0	0	0.00464167	0.0490728	0.148034	0.136441	1	1	0.34146	0.918847	9.42603	3.23665
TG(67:0)	0.464685	1.01122	0.30661	0.437209	0.200958	0.409058	0.131288	0.260892	0.331487	0.144751	0.181009	2.29663	0.727898	0.609691	0.588656	0.212773	0.727208	0.231901	1.25322	0.530529	0.235914	0.45643	0.405853	0.364295	0.198182	0.547535	0.508518	0.357021	0.716481	0.506678	0.136064	0.192361	0.210549	0.164552	0.74531	0.602691	1	1	0.773907	0.925036	0.859658	-0.218166
TG(67:1)	0.441135	0.783759	0.440618	0.543873	0.194265	0.388236	0.111108	0.297584	0.300508	0.154452	0.124813	2.23822	0.488207	0.95159	0.46407	0.183263	0.574731	0.360515	1.50452	0.427537	0.155455	0.399856	0.424238	0.290211	0.258354	0.699063	0.371488	0.326383	0.519387	0.683506	0.113754	0.204892	0.219008	0.13332	0.261201	0.520929	1	1	0.709712	1.11106	0.818882	-0.288272
TG(67:2)	0.305926	0.628959	0.374134	0.611522	0.187807	0.270974	0.103702	0.252339	0.259943	0.14439	0.076868	1.83676	0.353617	0.762377	0.326315	0.116118	0.416097	0.287657	1.27677	0.38759	0.186032	0.31134	0.385696	0.253416	0.178563	0.63684	0.399154	0.275765	0.435843	0.617461	0.131492	0.195231	0.161342	0.295024	0.194179	0.768488	1	1	0.887399	0.969234	0.914989	-0.128174
TG(67:3)	0.338357	0.552044	0.352677	0.524457	0.168916	0.286365	0.0968354	0.259704	0.278528	0.133808	0.0666183	1.65285	0.345325	0.89039	0.353798	0.131023	0.431877	0.327499	1.28253	0.385665	0.164443	0.441313	0.405505	0.260988	0.250745	0.659554	0.447071	0.240249	0.418518	0.602244	0.17585	0.148101	0.149635	0.277602	0.266687	0.909052	1	1	0.964102	0.906201	0.968363	-0.0463808
TG(67:4)	0.323461	0.546594	0.291457	0.495538	0.153427	0.288656	0.0958646	0.270614	0.248715	0.116484	0.0725044	1.33346	0.305958	0.724125	0.254397	0.11844	0.329892	0.31972	1.11208	0.334012	0.173172	0.306422	0.314094	0.270995	0.188409	0.609245	0.331074	0.282802	0.429329	0.550786	0.138506	0.144651	0.174706	0.150688	0.255861	0.911705	1	1	0.964315	0.868351	0.970862	-0.0426612
TG(67:5)	0.193781	0.23702	0.118243	0.174144	0.0689872	0.0525673	0.0117189	0.112107	0.0681489	0.0103763	0.0174157	0.675652	0.0756898	0.438834	0.0903663	0.0148074	0.122518	0.125047	0.677531	0.143633	0.0345818	0.190192	0.122209	0.0477279	0.0476465	0.3207	0.178623	0.0902973	0.252343	0.297988	0.0310781	0.0358433	0.0313358	0.0509969	0.094795	0.847817	1	1	0.940973	0.776983	1.07511	0.104481
TG(67:6)	3.1405	0.763451	1.80755	2.43484	2.06898	4.69845	1.02455	1.9073	1.93879	2.12315	0.605617	1.36013	1.65123	1.57767	1.78283	0.673986	2.96256	0.735607	2.79144	1.22912	2.2267	3.56643	2.46177	2.79704	1.96253	2.29314	0.857868	1.19703	1.38834	0.60778	3.61885	1.80826	1.656	0.302659	1.33824	0.904083	1	1	0.964102	0.395788	1.02208	0.0315125
TG(68:0)	0.209854	0.530705	0.192937	0.228423	0.0796062	0.181531	0.0577881	0.167365	0.206839	0.0715467	0.116335	1.43872	0.536909	0.300382	0.358049	0.0917611	0.500078	0.142761	0.700408	0.256339	0.138168	0.306825	0.285584	0.165788	0.105507	0.381759	0.322799	0.189303	0.453939	0.286162	0.0788454	0.0955145	0.153656	0.0729065	0.475598	0.666261	1	1	0.815749	0.833272	0.874417	-0.193607
TG(68:1)	0.312193	0.509972	0.238141	0.307266	0.13696	0.19394	0.0850048	0.201456	0.227351	0.0913314	0.0844611	1.60625	0.320494	0.521937	0.316186	0.13767	0.411017	0.235602	1.06734	0.246863	0.0891684	0.299915	0.268429	0.206548	0.179261	0.465634	0.232403	0.22514	0.355591	0.482739	0.0924498	0.117124	0.0945338	0.0950246	0.230258	0.614993	1	1	0.77657	1.06297	0.846816	-0.23988
TG(68:2)	0.26845	0.410515	0.234915	0.321664	0.120872	0.180029	0.0547479	0.129334	0.18156	0.102447	0.0688406	1.22068	0.251705	0.485685	0.243959	0.0939158	0.28539	0.171644	0.978869	0.269866	0.0856934	0.284782	0.261822	0.210836	0.134329	0.46569	0.26158	0.214812	0.280261	0.804822	0.109511	0.0775586	0.0970423	0.129121	0.191997	0.84025	1	1	0.938674	0.969681	1.0659	0.0920676
TG(68:3)	0.358977	0.482726	0.312646	0.463434	0.125225	0.266087	0.0815961	0.230934	0.229656	0.13522	0.0794393	1.55783	0.248775	0.719589	0.289177	0.139108	0.392283	0.277153	1.15267	0.292049	0.16894	0.352893	0.286669	0.218055	0.179842	0.540615	0.36818	0.265591	0.335299	1.12506	0.103349	0.126098	0.1171	0.152544	0.251617	0.999285	1	1	0.999285	1.09391	1.00028	0.000406397
TG(68:4)	0.327852	0.521622	0.371823	0.532856	0.156728	0.390275	0.092083	0.256464	0.247757	0.0986322	0.0916879	1.50852	0.333199	0.747473	0.306209	0.116103	0.4092	0.341565	1.41221	0.327675	0.193464	0.344613	0.277064	0.264726	0.213471	0.684726	0.420718	0.264512	0.476288	0.999892	0.138786	0.133951	0.165915	0.130562	0.341286	0.869711	1	1	0.947914	0.911345	1.04952	0.0697296
TG(68:5)	0.304822	0.361291	0.277414	0.473295	0.138564	0.227926	0.0580636	0.218525	0.266525	0.115777	0.0639781	1.05638	0.232058	0.628533	0.182934	0.0850745	0.236155	0.296161	1.04017	0.334945	0.131424	0.252281	0.264208	0.243811	0.166799	0.513311	0.328076	0.235657	0.356595	0.908169	0.114422	0.131512	0.120325	0.150132	0.217199	0.695546	1	1	0.831993	0.909682	1.11671	0.159252
TG(68:6)	0.149447	0.191268	0.141562	0.172908	0.0682242	0.109523	0.0284164	0.103655	0.134349	0.0518037	0.0207667	0.548943	0.10437	0.34654	0.113269	0.0366584	0.125176	0.143223	0.575784	0.144759	0.0601208	0.157996	0.149498	0.106943	0.0839492	0.297392	0.186907	0.121092	0.199469	0.907538	0.0727779	0.0629825	0.0488564	0.0623808	0.0972571	0.403761	1	1	0.612687	0.946695	1.36362	0.447444
TG(68:7)	0.0390246	0.0586766	0.0336907	0.0496396	0.0165213	0.0151989	0.00771698	0.0294665	0.0415886	0	0.00977497	0.124691	0.00938839	0.066964	0	0	0.021761	0	0.19215	0.0239556	0	0.0396953	0.0511464	0.0216451	0.00692689	0.0648637	0.0849875	0.0345389	0.0185106	0.566394	0.006458	0	0.00615017	0.0276198	0.034542	0.249749	1	1	0.475983	0.947611	2.38307	1.25282
TG(69:0)	0.117019	0.33627	0.105119	0.195682	0.0708108	0.144405	0.0367563	0.082608	0.168813	0.0447445	0.0635728	0.811378	0.264403	0.141172	0.200265	0.0602995	0.191496	0.08705	0.531002	0.170524	0.0795847	0.215886	0.148267	0.140013	0.11535	0.265026	0.3184	0.164036	0.364719	0.159703	0.0198763	0.0498202	0.0569419	0.0481357	0.49144	0.683911	1	1	0.822801	0.477433	1.13238	0.179352
TG(69:1)	0.205521	0.34236	0.168498	0.188308	0.0851551	0.101402	0.0341858	0.0950925	0.153419	0.06404	0.0449328	1.02982	0.202136	0.42596	0.223822	0.077883	0.326618	0.179628	0.683751	0.20345	0.0561576	0.172423	0.151295	0.109702	0.0855287	0.329469	0.121313	0.111664	0.193346	0.247292	0.05248	0.0747725	0.0632569	0.072959	0.102897	0.426768	1	1	0.628524	1.13963	0.759306	-0.397246
TG(69:2)	0.131921	0.177556	0.127067	0.232166	0.073096	0.0496789	0.0437588	0.124032	0.0915254	0.0368946	0.0253481	0.729554	0.149065	0.31861	0.107922	0.0429454	0.186237	0.113666	0.640383	0.0911392	0.0457657	0.148454	0.12166	0.114326	0.0331133	0.342331	0.11416	0.0699047	0.184912	0.2276	0.0373707	0.0809684	0.05052	0.128904	0.0878109	0.921899	1	1	0.965819	0.860207	0.966127	-0.0497153
TG(69:3)	0.133423	0.168123	0.0882273	0.244629	0.0581214	0.10091	0.0329019	0.0962545	0.0688107	0.0265308	0.0263539	0.728112	0.109674	0.25389	0.141987	0.0469057	0.132866	0.0739572	0.384972	0.123729	0.057933	0.12709	0.112925	0.0804332	0.0737819	0.245981	0.139674	0.103737	0.0959747	0.226275	0.0500156	0.0430885	0.039519	0.0890318	0.0630499	0.656548	1	1	0.809553	1.02339	0.860388	-0.216941
TG(69:4)	0.125503	0.217046	0.13063	0.264108	0.0534017	0.0641238	0.054265	0.11213	0.113218	0.0373258	0.0302154	0.538293	0.129421	0.275238	0.102805	0.0325965	0.118705	0.17557	0.533081	0.121529	0.0513061	0.165055	0.212147	0.0885292	0.073866	0.30463	0.13799	0.106778	0.154677	0.293158	0.0569088	0.0520078	0.0669728	0.211973	0.0921364	0.685242	1	1	0.822801	0.830877	1.11975	0.163178
TG(69:5)	0.129536	0.163882	0.145287	0.173841	0.0568373	0.108602	0.0228357	0.0732266	0.0992952	0.0267142	0.0188486	0.447854	0.0900591	0.287894	0.0995026	0.0184263	0.118356	0.0573204	0.470312	0.11498	0.0562222	0.121824	0.107958	0.0496996	0.0718115	0.240503	0.119267	0.0967014	0.127685	0.206492	0.0293704	0.0486403	0.049337	0.0578807	0.0777523	0.965131	1	1	0.979828	0.815954	1.01333	0.0190994
TG(69:6)	0.0714682	0.0762603	0.0658195	0.0698117	0.0162239	0	0.00828731	0.0398614	0.0252377	0.00860304	0	0.179807	0.0271792	0.151039	0.0324436	0.0100813	0.0763362	0.0310202	0.206739	0.0407035	0.0167396	0.0784442	0.0683164	0.0127322	0.037438	0.105417	0.0631433	0.0345139	0.0615509	0.0962349	0.0208707	0.0173366	0.0152771	0.00750507	0.0521173	0.741214	1	1	0.865904	0.696885	1.11311	0.15459
TG(70:0)	0.0909508	0.18901	0.0648611	0.0743781	0.0287955	0.0174621	0.00710388	0.0343231	0.0367675	0.0246458	0.0299428	0.413346	0.125461	0.0740303	0.0847022	0.00861413	0.117295	0.0387261	0.328381	0.0461926	0.0191751	0.0799537	0.100675	0.0505975	0.0247956	0.110347	0.13423	0.0818964	0.224621	0.072851	0.0155814	0.0175153	0.0408273	0.0123651	0.214279	0.714574	1	1	0.840925	0.527073	1.14138	0.190781
TG(70:1)	0.122926	0.256749	0.067332	0.0999921	0.052189	0.0455771	0.0314142	0.0754083	0.0740063	0.0422477	0.0331215	0.682253	0.171685	0.205168	0.20849	0.0120726	0.169552	0.136715	0.43394	0.134847	0.0307621	0.095568	0.0923928	0.0824998	0.0713964	0.203901	0.113189	0.0450715	0.129114	0.212892	0.0276861	0.0374071	0.0290633	0.016279	0.10175	0.514598	1	1	0.705558	1.07111	0.79096	-0.338324
TG(70:2)	0.115945	0.146019	0.093659	0.132724	0.0420382	0.0168624	0.013067	0.0672248	0.0667266	0	0.0185492	0.534426	0.0665845	0.200948	0.0817335	0.0350837	0.101613	0.0618121	0.392976	0.0890805	0.0200551	0.0538685	0.0939613	0.0467749	0.0588949	0.16294	0.085028	0.0616621	0.121239	0.426523	0.0184875	0.0445834	0.0361133	0.0229134	0.0533534	0.893884	1	1	0.959202	1.00781	1.05495	0.0771786
TG(70:3)	0.100063	0.116695	0.0807836	0.0820908	0.0410559	0.0591498	0.0134276	0.0479019	0.0574064	0.00976437	0.0170417	0.46155	0.0972552	0.177369	0.0889426	0.0359814	0.106993	0.0776883	0.329271	0.0824704	0.037116	0.112433	0.083396	0.0421851	0.0404802	0.132722	0.0799898	0.0605389	0.110222	0.538395	0.0205809	0.0178771	0.0191749	0.0333438	0.0890655	0.715278	1	1	0.840925	1.07518	1.159	0.212875
TG(70:4)	0.14134	0.173574	0.0900058	0.161906	0.0509188	0.0763371	0.0209229	0.0861829	0.0992835	0.0142502	0.0243004	0.524566	0.0874511	0.255027	0.081157	0.0470139	0.108269	0.086697	0.43994	0.0946934	0.0414317	0.118697	0.123861	0.0692365	0.0853454	0.207747	0.176862	0.115878	0.163588	0.514948	0.0418119	0	0.0417706	0.01518	0.0841376	0.667142	1	1	0.815749	0.992306	1.16123	0.21565
TG(70:5)	0.134558	0.174318	0.110815	0.210877	0.0613105	0.0925547	0.0311118	0.0796715	0.0968311	0.0205921	0.0112154	0.523723	0.0976477	0.288422	0.0708014	0.0374216	0.0904989	0.112008	0.521748	0.0851119	0.0441949	0.113429	0.108641	0.0830524	0.0675495	0.209565	0.183765	0.0754322	0.158039	0.398356	0.0350949	0.0456905	0.0489319	0.0362839	0.0868848	0.806014	1	1	0.916967	0.959364	1.0859	0.11889
TG(70:6)	0.103154	0.115097	0.0889796	0.12867	0.0383422	0.0583679	0.0233638	0.056896	0.0770454	0.0515103	0.0100484	0.270783	0.0731896	0.209267	0.0476439	0	0.0473197	0.0443048	0.326726	0.0910305	0.0229636	0.0685608	0.0807655	0.0421784	0.0216086	0.177044	0.119545	0.0807705	0.11109	0.4183	0.0256672	0.0424003	0.0414077	0.0411157	0.0591863	0.449097	1	1	0.652614	0.926358	1.29815	0.376453
TG(71:0)	0.0211458	0.0896856	0.0265982	0.0320753	0.021728	0	0.0041504	0.0145288	0.0277566	0	0.0114736	0.283102	0.0726849	0.0464481	0.0568254	0.00704335	0.101664	0.0150927	0.171901	0.027747	0	0.0849524	0.0503157	0.0359858	0.00760054	0.0581801	0.0870832	0.0426091	0.17642	0.0486481	0	0.00895556	0.00823895	0.00668116	0.291015	0.452456	1	1	0.652895	0.434946	1.40794	0.493589
TG(71:1)	0.0486964	0.175222	0.0537007	0.0289504	0.0178007	0.0428909	0.00412898	0.0332333	0.0520158	0.0175681	0.0268408	0.545994	0.137185	0.120595	0.120046	0.00729268	0.167232	0.0523851	0.309476	0.0427029	0.00780633	0.0514008	0.0812981	0.0464328	0.0277854	0.134597	0.0501558	0.0491149	0.109176	0.109369	0.0239292	0.018881	0.0242763	0.034762	0.0541921	0.515122	1	1	0.705558	1.06026	0.753427	-0.40846
TG(71:2)	0.0941471	0.116478	0.0776622	0.043646	0.0257775	0	0	0.0333567	0.0468846	0.0152541	0.0104254	0.377554	0.0471831	0.146612	0.0949507	0.009955	0.0814466	0.0377931	0.223132	0.0639045	0.00915048	0.0434206	0.0643967	0.00879418	0.0163084	0.147088	0.0759872	0.0336865	0.0951682	0.129322	0	0.0162434	0.0412461	0.00701043	0.0206637	0.656004	1	1	0.809553	0.975	0.837155	-0.256434
TG(72:1)	0.0531473	0.119585	0.0262113	0.0292475	0.0268827	0.0516388	0.00821539	0.0281217	0.0392165	0.00767287	0.0153851	0.336157	0.0895672	0.113415	0.0967002	0.00702952	0.119107	0.0372449	0.183304	0.051967	0	0.0456617	0.0324805	0.0122957	0	0.0797038	0.0110189	0.0282031	0.0395161	0.0765271	0.0160166	0.0210813	0.0151891	0.012911	0.0112135	0.177705	1	1	0.394618	1.44628	0.560017	-0.836458
TG(72:2)	0.061766	0.0880546	0.0614128	0.0237152	0.0157676	0.0212487	0.0103558	0.0451414	0.0251169	0.00882957	0.00788933	0.337535	0.0761562	0.111484	0.0639037	0.0133906	0.0625807	0.0416164	0.240675	0.0608426	0.0166052	0.0550821	0.0422928	0.0657189	0.0130623	0.101387	0.0544885	0.0198877	0.0867923	0.216052	0.00942957	0.00669624	0.0186568	0.00668678	0.0280028	0.950227	1	1	0.97748	0.978024	1.02575	0.0366842
TG(72:3)	0.0252609	0.0681904	0.0385452	0.0420206	0.0122391	0	0	0.0155847	0.0127708	0	0.00221341	0.242014	0.0216511	0.113179	0.0287563	0.0209973	0.0322939	0.0328796	0.124866	0.0518452	0.00729081	0.0418489	0.027702	0.00938214	0.00757284	0.066994	0.0555546	0.0384193	0.0442374	0.225382	0	0	0.00491828	0.00682731	0.0209347	0.845625	1	1	0.939881	1.0595	1.09645	0.132836
TG(73:2)	0.0255643	0.0723421	0.0225486	0	0.0120331	0	0.0186157	0.0075535	0.00659122	0	0.00339062	0.219	0.0512919	0.0883713	0.0377756	0.00639092	0.0463693	0.0398535	0.161607	0.0069891	0	0.026183	0.0249443	0	0.0153068	0.0509086	0.033484	0.00846182	0.0537122	0.069784	0	0.0195433	0.00641714	0.00569995	0	0.6093	1	1	0.773907	1.08123	0.777653	-0.362802
TG(O-42:0)	0.352089	0.454989	0.355926	0.50035	0.128648	0.277854	0.0844238	0.157087	0.249283	0.057198	0.092925	0.954216	0.271514	0.527838	0.310716	0.106414	0.245899	0.220783	0.94036	0.362174	0.128248	0.270571	0.193665	0.159436	0.14961	0.514299	0.274335	0.220425	0.417266	0.544195	0.147775	0.150807	0.123024	0.175406	0.124143	0.901358	1	1	0.964102	0.893015	0.969255	-0.0450514
TG(O-43:0)	0.389354	0.512669	0.507111	0.492002	0.193493	0.16409	0.121373	0.244017	0.269128	0.093939	0.0615569	1.37962	0.331416	0.797259	0.300881	0.0845494	0.218158	0.198996	0.949775	0.355085	0.118113	0.140574	0.399208	0.181354	0.20898	0.594155	0.397096	0.21971	0.433399	0.600749	0.0668039	0.0919984	0.165209	0.125472	0.133479	0.611387	1	1	0.773907	1.05265	0.862621	-0.213201
TG(O-43:1)	0.532509	0.688215	0.571972	0.484879	0.210309	0.27192	0.108382	0.253403	0.314469	0.0550452	0.0676506	2.19389	0.371259	1.20366	0.534901	0.0711896	0.375681	0.437251	1.90628	0.402741	0.148621	0.345967	0.454699	0.252053	0.190333	0.992396	0.464675	0.315788	0.653725	0.809827	0.0772682	0.0880049	0.146141	0.101968	0.245554	0.812163	1	1	0.920081	0.916255	0.919543	-0.121011
TG(O-44:0)	0.474996	0.582019	0.444707	0.597141	0.182714	0.219957	0.074853	0.324827	0.298556	0.0966968	0.0941476	1.35257	0.410918	0.956836	0.396086	0.175138	0.41718	0.317016	1.23924	0.359403	0.282652	0.30793	0.276403	0.199971	0.208119	0.733606	0.305723	0.386338	0.439543	0.798113	0.118548	0.116396	0.183054	0.281687	0.240758	0.765429	1	1	0.886939	1.05333	0.924781	-0.112816
TG(O-44:1)	0.815901	1.00564	0.694718	0.954759	0.335592	0.405938	0.155605	0.39278	0.541079	0.0900995	0.115401	3.19116	0.563693	1.80447	0.625146	0.207118	0.540651	0.523208	2.72777	0.489205	0.222221	0.592423	0.646361	0.431734	0.309856	1.50451	0.758315	0.537597	1.04204	1.29402	0.225655	0.213293	0.237384	0.598018	0.458089	0.99086	1	1	0.996116	0.889339	1.00373	0.00537312
TG(O-44:2)	0.442852	0.549372	0.411043	0.42887	0.169469	0.147976	0.0888168	0.186862	0.329353	0.0447034	0.0343376	2.05525	0.311357	1.19282	0.311128	0.110553	0.350933	0.393669	1.99487	0.329075	0.117155	0.446875	0.495314	0.13161	0.170105	1.00638	0.445452	0.331439	0.603873	0.809821	0.0797744	0.10802	0.0895898	0.235919	0.148072	0.885224	1	1	0.956493	0.805435	1.05658	0.0794037
TG(O-45:0)	0.354511	0.626382	0.529969	0.619194	0.185964	0.292355	0.101169	0.22368	0.318785	0.0918563	0.0737922	1.33213	0.439437	0.838542	0.385202	0.107439	0.326659	0.271859	1.85575	0.260445	0.125616	0.313107	0.325694	0.230909	0.279645	0.628554	0.284829	0.266231	0.376382	0.57866	0.0287536	0.171061	0.226496	0.0840253	0.258881	0.840654	1	1	0.938674	0.883022	0.936284	-0.0949819
TG(O-45:1)	0.833349	1.0179	0.82034	1.21707	0.346482	0.367133	0.154396	0.433108	0.536474	0.0826917	0.120323	3.18757	0.680426	1.80742	0.74222	0.11685	0.602217	0.493075	2.92338	0.630199	0.209736	0.67608	0.699283	0.604751	0.401916	1.47327	0.651902	0.536048	0.874056	1.3213	0.229146	0.191033	0.17465	0.108169	0.384154	0.863009	1	1	0.947369	0.904471	0.944034	-0.0830889
TG(O-45:2)	0.439911	0.603249	0.473353	0.496664	0.20474	0.217544	0.0715423	0.1897	0.328305	0.103149	0.034199	1.97851	0.334967	1.09008	0.371538	0.0912522	0.33086	0.380493	1.83432	0.279401	0.0530178	0.257371	0.445778	0.254488	0.17611	1.06497	0.354564	0.325905	0.567859	0.531645	0.0656501	0.0738413	0.0684867	0.074106	0.132808	0.776416	1	1	0.894489	0.87471	0.897437	-0.156117
TG(O-46:0)	0.454931	0.554759	0.477071	0.65895	0.203652	0.383	0.122155	0.260785	0.332813	0.092444	0.100534	1.4243	0.514659	0.809045	0.372153	0.187515	0.351039	0.272397	1.31577	0.36553	0.18249	0.227865	0.102605	0.202244	0.206224	0.602828	0.391158	0.308842	0.412196	0.755162	0.0933477	0.138862	0.168015	1.09634	0.203217	0.845893	1	1	0.939881	1.14803	0.94703	-0.0785181
TG(O-46:1)	0.814271	1.15434	0.820843	1.20177	0.346539	0.493692	0.179597	0.526811	0.515608	0.135827	0.163504	3.38314	0.863561	2.03498	0.799268	0.179893	0.74035	0.608779	3.25234	0.668664	0.246711	0.710966	0.67777	0.234277	0.450954	1.85405	0.486715	0.752458	1.4339	1.21026	0.373422	0.296611	0.22627	1.047	0.475104	0.953011	1	1	0.97748	0.796342	1.01882	0.0269004
TG(O-46:2)	0.630857	0.719711	0.658789	0.875185	0.301616	0.357524	0.0686175	0.24597	0.428024	0.0498249	0.0345746	2.30459	0.508682	1.49794	0.465434	0.0732622	0.497832	0.475631	2.03293	0.525732	0.117444	0.210828	0.768525	0.25987	0.325846	1.32705	0.373368	0.432268	0.947864	0.713833	0.122733	0.125318	0.144685	0.60033	0.273738	0.91617	1	1	0.965819	0.796712	0.966206	-0.0495979
TG(O-47:0)	0.468504	0.508401	0.442911	0.511421	0.221074	0.361671	0.110786	0.306121	0.261361	0.0940589	0.103642	1.53129	0.382116	0.714156	0.361478	0.208097	0.321117	0.337891	1.40837	0.447397	0.198287	0.278564	0.314041	0.233223	0.246708	0.669102	0.368938	0.0895631	0.447818	0.705208	0.104321	0.0827841	0.17625	0.400988	0.269349	0.829343	1	1	0.929744	0.978545	0.941167	-0.0874766
TG(O-47:1)	0.826552	1.04087	0.788589	0.91583	0.382109	0.364063	0.19862	0.455196	0.501098	0.195955	0.0959045	3.31083	0.742242	1.83281	0.845748	0.124343	0.694012	0.540998	3.26773	0.777615	0.228277	0.754002	0.401692	0.373105	0.41221	1.77763	0.724585	0.497902	0.928433	0.770993	0.17502	0.161078	0.253232	0.29321	0.484107	0.855095	1	1	0.944856	0.761787	0.938471	-0.0916167
TG(O-47:2)	0.608807	0.734236	0.577133	0.682533	0.201402	0.276688	0.0859014	0.273533	0.428372	0.0809839	0.0761232	2.18396	0.544582	1.34307	0.434964	0.150502	0.391195	0.41744	2.20206	0.373135	0.096476	0.485215	0.371319	0.167964	0.240595	1.23264	0.285155	0.419914	0.656525	0.662999	0.065143	0.105563	0.151796	0	0.157077	0.674211	1	1	0.820208	0.926884	0.856033	-0.224262
TG(O-48:0)	0.67705	1.02029	0.744769	0.972678	0.280978	0.593286	0.133937	0.577112	0.583852	0.273179	0.190308	2.16649	0.821555	1.28395	0.555497	0.238	0.767539	0.442701	1.82217	0.657865	0.284573	0.499879	0.414806	0.168073	0.372286	1.09158	0.244967	0.236906	1.03714	2.30853	0.228604	0.113931	0.325456	3.17275	0.711575	0.616073	1	1	0.77689	0.962967	1.17636	0.234326
TG(O-48:1)	1.39547	1.79333	1.31303	2.13891	0.599276	0.906409	0.291716	0.821901	1.02946	0.308379	0.253768	4.87522	1.52294	2.72606	1.22703	0.441426	1.25773	1.01829	4.55552	1.0939	0.373856	1.3558	1.32677	0.881298	0.803473	2.37697	1.09874	1.39642	2.01354	3.324	0.681878	0.549747	0.467422	5.55758	0.825103	0.425904	1	1	0.628177	0.898694	1.2696	0.344371
TG(O-48:2)	0.94822	1.16598	0.929815	1.7387	0.410564	0.596289	0.188669	0.592524	0.982282	0.163272	0.210141	3.93054	1.32838	2.27547	0.877088	0.316762	0.982902	0.825726	3.8641	0.76635	0.336771	1.28634	1.31873	0.458638	0.759476	2.10574	1.24101	0.879801	1.84364	1.50008	0.494075	0.325526	0.25878	1.59901	0.809292	0.644281	1	1	0.798366	0.747425	1.13819	0.186747
TG(O-48:3)	0.270156	0.264748	0.273769	0.522506	0.0964828	0.0508233	0.0367968	0.058836	0.225653	0.0112719	0.0360731	0.93091	0.321182	0.679958	0.138484	0.0433041	0.270222	0.216932	1.11537	0.222245	0.0561956	0.348608	0.320267	0.0850338	0.166349	0.704603	0.185965	0.267635	0.55458	0.385598	0.262001	0.0602936	0.0734491	1.47819	0.171782	0.243593	1	1	0.468689	0.68586	1.5373	0.620395
TG(O-49:0)	0.631981	0.911794	0.745851	0.866021	0.250564	0.523649	0.184894	0.48056	0.410908	0.176041	0.121068	2.21968	0.710679	1.05771	0.590389	0.270555	0.549136	0.583186	1.7044	0.630251	0.311814	0.496717	0.569693	0.38328	0.325532	1.01989	0.496981	0.397963	0.599515	1.17535	0.174004	0.185155	0.227639	0.42947	0.460345	0.67397	1	1	0.820208	1.13151	0.899627	-0.152601
TG(O-49:1)	1.53862	2.15058	1.51811	1.99217	0.555994	0.97625	0.375648	0.953269	0.923103	0.421256	0.196222	5.83734	1.39081	3.46561	1.60794	0.353715	1.24053	1.06315	4.6317	1.2326	0.460601	0.921191	0.935352	0.658568	0.697019	2.5649	0.897697	0.577882	1.62255	1.9726	0.45539	0.445246	0.439955	1.35532	0.738373	0.524137	1	1	0.711698	1.12494	0.821492	-0.283682
TG(O-49:2)	0.949722	1.17665	1.03569	1.36149	0.443653	0.545814	0.240558	0.616118	0.756056	0.173023	0.133972	3.8758	0.747109	2.23176	0.886357	0.185185	0.825143	0.802778	3.05156	0.848413	0.280648	0.778004	0.497822	0.387871	0.520033	1.88428	0.499898	0.310507	1.14832	1.24321	0.215173	0.274189	0.275296	0.80621	0.336064	0.569488	1	1	0.751303	1.03796	0.832598	-0.264308
TG(O-49:3)	0.231427	0.135487	0.270865	0.181033	0.0426666	0	0.0270238	0.0489368	0.0941067	0.0234438	0.0107794	0.601198	0.102141	0.605369	0.0759789	0.00975354	0.131885	0.169558	0.728366	0.162665	0.026617	0	0.116801	0	0.0985054	0.524255	0.16027	0.06979	0.17378	0.195781	0.0698349	0.0249016	0.0107039	0	0.0659451	0.869676	1	1	0.947914	0.618674	0.930983	-0.103173
TG(O-50:0)	0.968667	1.24384	0.992812	1.32954	0.327038	0.712996	0.207358	0.474339	0.705808	0.374125	0.217904	2.75396	1.03964	1.49274	0.976436	0.496448	0.694045	0.681969	2.59386	0.772982	0.39246	0.929736	0.975708	0.822136	0.526573	1.34689	0.900997	0.713365	1.09306	2.69873	0.340602	0.315537	0.434648	3.15173	1.08212	0.328932	1	1	0.538237	0.990442	1.28837	0.365552
TG(O-50:1)	2.47652	3.4068	2.53624	3.84483	1.04384	1.72551	0.484071	1.46221	2.09423	0.686863	0.457799	9.48327	2.9642	4.86203	2.21938	0.873493	2.38286	1.66313	8.12858	2.10103	0.728117	3.35226	3.72617	2.81704	1.34783	4.16138	2.52251	3.73023	4.0635	9.39093	0.862292	0.957689	1.03157	12.7407	2.6708	0.180835	1	1	0.397439	0.981513	1.52499	0.608796
TG(O-50:2)	2.14842	2.89033	2.23079	4.06492	1.09757	1.68482	0.512559	1.45642	2.30617	0.59204	0.54849	9.21527	3.2655	4.56742	2.04991	0.948947	2.2913	1.71069	7.81072	1.87497	0.661381	3.54911	3.5263	2.26337	1.86258	4.29696	2.94586	3.09515	4.54622	6.70017	1.57804	0.847389	0.75883	15.3533	2.27257	0.189174	1	1	0.403343	0.860229	1.55351	0.635528
TG(O-50:3)	0.599066	0.690794	0.607534	1.70657	0.315178	0.480582	0.141095	0.464316	0.82662	0.0948857	0.254588	2.40128	1.50149	1.39571	0.462031	0.284902	1.06921	0.516263	2.85018	0.409459	0.214395	2.36505	1.87006	0.623034	0.885991	1.49949	1.81837	1.60958	2.2312	2.69091	1.09186	0.255512	0.309029	8.1847	0.765928	0.0541248	1	1	0.205178	0.993725	2.27484	1.18576
TG(O-50:4)	0.0468303	0.0241553	0.0598031	0.392151	0.0340416	0.0808013	0.00690503	0.0191071	0.0681089	0	0.0355252	0.367669	0.261196	0.233657	0.0188304	0	0.149942	0.0359634	0.570903	0.00975915	0	0.419638	0.542782	0.115416	0.109794	0.2838	0.393146	0.184448	0.396331	0.455456	0.260505	0.0259107	0.0307899	1.56351	0.220198	0.0266149	1	1	0.143481	1.12637	3.22167	1.68781
TG(O-51:0)	0.511017	0.833823	0.572594	0.786137	0.228717	0.533115	0.131787	0.376036	0.394197	0.185009	0.145978	2.03025	0.491895	1.00574	0.479056	0.223966	0.505993	0.43146	1.40078	0.534096	0.214584	0.425426	0.490259	0.421274	0.323595	0.808293	0.597545	0.378516	0.549389	1.09098	0.17088	0.220042	0.214745	0.31912	0.324345	0.710384	1	1	0.840691	1.14036	0.910421	-0.135394
TG(O-51:1)	1.45526	2.1555	1.53208	2.05265	0.708916	1.28485	0.439721	1.06127	1.14623	0.349907	0.230201	6.17247	1.50653	3.13063	1.67804	0.462305	1.47486	1.42399	4.68255	1.38931	0.471314	1.19006	1.12215	0.779018	0.829038	2.72845	1.18285	0.798509	1.66317	2.24351	0.370568	0.620035	0.455334	1.41101	0.883129	0.583323	1	1	0.76002	1.11515	0.854838	-0.226277
TG(O-51:2)	1.50207	2.1646	1.60676	1.92746	0.596852	0.890617	0.423127	0.965238	1.00017	0.33644	0.245717	5.82743	1.5414	3.0322	1.62288	0.444978	1.22132	1.18258	4.58261	1.15499	0.420756	1.39313	1.06241	0.444167	0.766376	2.76921	0.873254	0.882733	1.61424	2.00299	0.433855	0.448645	0.515421	1.8949	0.819373	0.666147	1	1	0.815749	1.06801	0.881125	-0.182582
TG(O-51:3)	0.534815	0.519498	0.47974	0.719255	0.225257	0.172009	0.121376	0.2766	0.393648	0.0766535	0.0941197	1.60776	0.324125	1.10114	0.407573	0.118029	0.409652	0.378475	1.90804	0.358712	0.134192	0.644107	0.343557	0.194644	0.338627	1.02202	0.499024	0.300852	0.60287	0.66851	0.205076	0.0742245	0.0704836	1.01807	0.158278	0.68101	1	1	0.822801	0.776615	1.13619	0.184198
TG(O-52:0)	0.441732	0.810601	0.500634	0.597523	0.224933	0.481178	0.127039	0.345888	0.37646	0.182219	0.154643	1.91545	0.57207	0.824781	0.469083	0.197239	0.4385	0.356611	1.54227	0.431587	0.184915	0.486319	0.567058	0.436137	0.345831	0.725199	0.527914	0.494125	0.642981	1.59685	0.159143	0.1798	0.236883	0.723007	0.462292	0.606934	1	1	0.773907	1.05492	1.14405	0.194144
TG(O-52:1)	1.67329	2.5089	1.98654	2.61551	0.707487	1.45189	0.434604	1.05387	1.33102	0.547605	0.374428	7.15613	1.9685	3.54665	1.79216	0.587193	1.69614	1.19306	5.9977	1.37361	0.562097	2.31536	2.63861	2.09126	1.23898	3.06223	2.11799	2.52577	2.63364	6.97086	0.728834	0.656498	0.712673	8.41648	1.95669	0.192057	1	1	0.40443	0.999984	1.49288	0.578097
TG(O-52:2)	2.20226	3.5124	2.47388	4.08535	1.00533	1.63054	0.619228	1.75056	2.13132	0.683751	0.576272	9.93957	3.64656	5.18151	2.27831	1.10752	2.36832	1.68852	8.43278	1.90696	0.85706	4.88558	5.06334	3.47541	1.90358	4.12644	3.93915	5.40707	4.52274	10.8406	1.0048	1.15548	1.04819	17.4365	2.82094	0.0922946	1	1	0.279681	1.0102	1.78032	0.832134
TG(O-52:3)	1.4232	1.82562	1.31505	3.4944	0.579384	1.19657	0.280047	0.893107	1.95593	0.338019	0.530294	5.28515	3.77888	3.08553	1.03163	0.82296	1.93564	0.897669	5.57858	1.02522	0.358534	4.73906	4.04011	2.87918	1.3805	2.79013	3.63866	3.5506	4.0888	6.60968	1.64642	0.347455	0.895663	21.2256	2.22611	0.080523	1	1	0.261438	0.922415	2.31382	1.21027
TG(O-52:4)	0.29833	0.318701	0.375502	1.55564	0.171525	0.301737	0.0464383	0.307169	1.05138	0.0901694	0.258145	1.432	1.71327	0.792633	0.281988	0.222035	1.10954	0.341315	2.17061	0.232906	0.0333946	3.80795	2.84136	0.995278	0.665593	1.0135	2.78184	1.87058	2.23179	3.67154	1.58258	0.134468	0.351473	12.9164	1.13621	0.0369759	1	1	0.168105	1.07625	3.81518	1.93175
TG(O-52:5)	0.0292822	0	0.0157748	0.22708	0.00680296	0	0.00699235	0.015685	0.11723	0.0143827	0.0467308	0.129866	0.268832	0.0886033	0	0.0330822	0.403953	0.0234689	0.471214	0.0136897	0	0.640888	0.569926	0.0821769	0.196786	0.193914	0.901395	0.334381	0.72574	0.687207	0.409689	0	0.0177874	2.04958	0.175792	0.0103328	1	1	0.0949798	1.33772	5.53984	2.46984
TG(O-53:0)	0.314839	0.464664	0.307243	0.423894	0.136753	0.198085	0.0753749	0.232476	0.177347	0.0898487	0.0748806	1.14746	0.335665	0.56439	0.317588	0.149296	0.278533	0.219841	0.798588	0.28831	0.136255	0.266192	0.280331	0.259805	0.157533	0.520213	0.330495	0.239068	0.368932	0.608256	0.122275	0.125683	0.151191	0.123579	0.220023	0.872525	1	1	0.948959	0.981767	0.960509	-0.0581293
TG(O-53:1)	0.825449	1.08678	0.794537	1.18122	0.30796	0.437641	0.20418	0.514018	0.515383	0.195883	0.127039	3.34431	0.79579	1.68165	0.808806	0.233491	0.696314	0.685955	2.37373	0.69129	0.302241	0.706366	0.690358	0.540939	0.417254	1.3544	0.902351	0.582572	0.874701	1.43891	0.226417	0.287917	0.285374	0.504048	0.427023	0.785795	1	1	0.904251	1.03324	0.924566	-0.113151
TG(O-53:2)	1.017	1.40856	0.998478	1.68203	0.455528	0.371238	0.270632	0.613415	0.654966	0.169388	0.146438	3.70365	0.945603	2.02494	1.04245	0.183219	0.84159	0.840467	3.26042	0.875582	0.422752	0.798247	0.813109	0.428382	0.620583	1.88271	0.85576	0.606824	0.984598	1.57285	0.368807	0.299173	0.198695	1.25103	0.493227	0.885713	1	1	0.956493	0.943411	0.959044	-0.0603309
TG(O-53:3)	0.538283	0.611763	0.542983	0.673266	0.187634	0.359836	0.111406	0.347391	0.356314	0.0926344	0.0907867	1.70762	0.484427	0.919436	0.356122	0.0508077	0.416738	0.387316	1.65017	0.358795	0.127443	0.543019	0.439451	0.23682	0.134349	0.854079	0.397058	0.245828	0.446668	0.821513	0.246408	0.110588	0.0663375	1.38248	0.296443	0.811435	1	1	0.920081	0.97094	1.0746	0.103798
TG(O-54:0)	0.256859	0.382392	0.209383	0.385223	0.116196	0.188732	0.0487892	0.183155	0.200131	0.0995013	0.0754031	0.874772	0.261577	0.479578	0.258364	0.105649	0.231465	0.188268	0.770538	0.236819	0.0963272	0.252052	0.292654	0.218168	0.144749	0.370296	0.26514	0.218374	0.280567	1.21716	0.0849189	0.0887673	0.114603	0.199442	0.222671	0.582639	1	1	0.76002	1.07848	1.18177	0.240952
TG(O-54:1)	0.69543	1.07061	0.778008	1.01916	0.304112	0.562419	0.183479	0.537705	0.591159	0.247924	0.151303	3.32811	0.815097	1.50491	0.72311	0.259012	0.679903	0.505208	2.55233	0.673415	0.277068	0.785635	0.934905	0.662522	0.468591	1.33322	0.935247	0.999331	1.03413	4.51344	0.235987	0.281157	0.272647	1.50638	0.572239	0.362304	1	1	0.566141	1.06317	1.36847	0.452567
TG(O-54:2)	0.987724	1.43501	1.08901	1.82276	0.467556	0.75486	0.252401	0.767302	0.772923	0.295785	0.228163	4.36945	1.28594	2.19291	0.980382	0.334058	1.01875	0.804382	3.64401	0.83409	0.32485	1.75896	1.60134	1.28912	0.691466	1.86874	1.50042	1.65793	1.5951	6.53816	0.509014	0.428175	0.456482	5.97746	1.02846	0.141602	1	1	0.34453	1.0563	1.69032	0.757297
TG(O-54:3)	0.949433	1.11564	1.04629	1.93298	0.359426	0.539352	0.150673	0.625012	0.991455	0.111968	0.235278	3.0834	1.64755	1.85218	0.659322	0.34533	1.01174	0.749051	3.66138	0.684635	0.218577	2.40094	2.02371	1.32303	0.723478	1.62406	1.9129	1.80468	1.63805	5.5379	0.813281	0.305662	0.446002	9.5166	1.02996	0.0713058	1	1	0.243365	1.01143	2.16952	1.11737
TG(O-54:4)	0.357057	0.376317	0.334149	1.37849	0.127916	0.349343	0.0682747	0.322094	0.438193	0.186468	0.214614	1.57569	1.21289	0.977463	0.274718	0.182679	0.628382	0.239566	2.20872	0.206453	0.0930801	2.4765	1.44155	0.6083	0.383898	0.813066	1.89038	1.34101	1.47494	4.17785	0.688706	0.0586483	0.214046	9.03825	1.12483	0.0478689	1	1	0.193801	1.03927	3.23458	1.69358
TG(O-54:5)	0.115549	0.119184	0.0663496	0.70622	0.0523698	0.0303144	0.00778543	0.160544	0.353739	0.127143	0.166228	0.628663	0.850626	0.339509	0.0301727	0.115329	0.410361	0.0587234	1.27007	0.0657669	0.0200412	2.23885	1.29245	0.902312	0.459017	0.462416	1.71648	1.09001	1.42689	2.5904	0.558192	0.0956664	0.107235	5.51516	1.0831	0.00814047	1	1	0.0839224	1.35902	5.09889	2.35018
TG(O-54:6)	0.0316947	0.0787753	0.0166515	0.485579	0	0.109723	0	0.0607582	0.35876	0.0222246	0.124322	0.293301	0.622379	0.148787	0	0.158675	0.351264	0.0626492	0.810718	0.0551576	0	1.6164	1.90184	0.646083	0.443749	0.20003	1.33675	1.14833	1.53936	1.66579	0.841675	0.0503572	0.127043	6.42888	0.631119	0.0162237	1	1	0.114676	1.26731	7.03698	2.81496
TG(O-54:7)	0	0.00828517	0	0.0184277	0	0	0	0	0.0798148	0	0.0186586	0.0356135	0.142113	0	0	0.0102422	0.110829	0	0.190733	0	0	0.260588	0.428221	0.143969	0.0508979	0.0251895	0.58668	0.211304	0.344439	0.238233	0.248208	0	0.0207675	1.00254	0.154786	0.00478389	1	1	0.0714013	1.52524	9.7559	3.28627
TG(O-55:0)	0.164577	0.257303	0.16148	0.143696	0.066548	0.100303	0.0414875	0.106501	0.129138	0.0668911	0.0476831	0.682212	0.185113	0.301564	0.174949	0.0558091	0.161626	0.142008	0.523147	0.145069	0.0512142	0.153358	0.141831	0.107504	0.088083	0.2459	0.166554	0.116748	0.185006	0.39169	0.0477729	0.0440847	0.0785468	0.0676526	0.112481	0.844023	1	1	0.939881	1.09742	0.944667	-0.0821223
TG(O-55:1)	0.460926	0.558428	0.402505	0.537575	0.180381	0.313634	0.0835961	0.259949	0.289068	0.0866927	0.0761276	1.83729	0.419038	0.871591	0.405498	0.13289	0.412392	0.31907	1.3205	0.371096	0.123818	0.419036	0.358964	0.216311	0.261659	0.778095	0.468151	0.360568	0.491652	0.99797	0.0922316	0.178922	0.155554	0.232404	0.274314	0.954937	1	1	0.97748	1.00685	0.983302	-0.024293
TG(O-55:2)	0.445229	0.50644	0.444677	0.730777	0.182186	0.259818	0.111169	0.252626	0.230885	0.119086	0.0702913	1.60428	0.357522	0.851378	0.398646	0.111368	0.341987	0.284408	1.26437	0.354388	0.142291	0.466348	0.454855	0.246522	0.220912	0.731135	0.427569	0.325886	0.468479	0.941458	0.0828028	0.142729	0.135002	0.372482	0.247121	0.94827	1	1	0.97748	1.00804	1.01845	0.0263815
TG(O-55:3)	0.228371	0.308667	0.324293	0.427945	0.0838117	0.0635071	0.0662329	0.065656	0.161036	0.0378745	0.0408697	1.05244	0.241211	0.601652	0.238	0.04574	0.28454	0.162375	1.07137	0.236577	0.0113539	0.207832	0.287394	0.0263351	0.101625	0.417769	0.166178	0.168887	0.245492	0.483302	0.0589196	0.0557768	0.0693859	0.253091	0.0703488	0.861605	1	1	0.947369	1.0195	0.938813	-0.0910896
TG(O-56:0)	0.171181	0.260646	0.169447	0.187777	0.0777283	0.0916452	0.0450674	0.101242	0.122083	0.0512063	0.0520961	0.715695	0.212091	0.299505	0.163741	0.089832	0.155108	0.137164	0.511386	0.147229	0.0559667	0.169098	0.206757	0.12545	0.0900576	0.257177	0.208573	0.199154	0.236013	0.878559	0.0291805	0.0394721	0.0704814	0.117828	0.182516	0.575488	1	1	0.756227	1.07835	1.20269	0.266262
TG(O-56:1)	0.424514	0.585775	0.437489	0.552799	0.177643	0.257182	0.0919411	0.28205	0.285921	0.0624476	0.109028	1.6621	0.431711	0.829126	0.407651	0.158002	0.380303	0.294662	1.39918	0.360783	0.123539	0.478696	0.607283	0.45102	0.301239	0.635921	0.580783	0.61584	0.573009	5.05835	0.137762	0.162213	0.177896	0.557	0.412761	0.272458	1	1	0.499923	0.970754	1.80024	0.848191
TG(O-56:2)	0.350417	0.612777	0.425897	0.617149	0.182281	0.34604	0.0888005	0.304236	0.318305	0.0991941	0.116713	1.72177	0.43906	0.987124	0.382241	0.148293	0.435517	0.33265	1.45984	0.402118	0.14632	0.660394	0.862372	0.598615	0.241303	0.765585	0.887484	1.00633	0.698285	6.06707	0.195545	0.141061	0.18764	1.24753	0.436851	0.164115	1	1	0.37641	1.00524	2.14274	1.09946
TG(O-56:3)	0.30649	0.43207	0.367571	0.526291	0.111806	0.171812	0.100352	0.217019	0.279496	0.0850999	0.0781846	1.31466	0.354306	0.658495	0.320342	0.149444	0.292976	0.267987	1.14436	0.245879	0.0822501	0.629658	0.636907	0.352663	0.222761	0.597763	0.772372	0.773404	0.518292	3.97976	0.184155	0.130428	0.13882	1.31671	0.310608	0.124805	1	1	0.327573	1.05915	2.11203	1.07863
TG(O-56:4)	0.178883	0.172981	0.188924	0.429186	0.0640912	0.151408	0.00781266	0.0528887	0.194431	0.0321376	0.0688308	0.91038	0.197084	0.636407	0.178929	0.0373535	0.151904	0.136533	0.921477	0.184891	0.0442993	0.546385	0.447657	0.243625	0.142643	0.487076	0.639326	0.406343	0.48883	2.76518	0.159946	0.0655753	0.0498164	1.6286	0.426144	0.0555829	1	1	0.20641	1.11389	2.69522	1.4304
TG(O-56:5)	0.116163	0.289489	0.159265	0.426394	0.0514743	0	0.0138212	0.0917831	0.0865691	0.104078	0.0778909	0.643737	0.184131	0.450839	0.0145114	0.0862152	0.0714971	0.0263366	0.862177	0.0794454	0	0.772879	1.07712	0.635468	0.116656	0.169136	0.678989	0.735243	0.693482	2.70382	0.333999	0.0270508	0.0340394	3.16699	0.744384	0.01531	1	1	0.110387	1.25465	4.6941	2.23085
TG(O-56:6)	0.0262727	0.155865	0.0310016	0.629187	0	0	0	0.113734	0.150964	0.105962	0.17747	0.532755	0.814718	0.243146	0.014984	0.103979	0.244201	0.0429667	1.21315	0.0805844	0	1.81317	1.71481	0.833143	0.429841	0.184839	0.850101	1.31134	1.33368	2.76435	0.355215	0.0175134	0.157667	6.92358	1.22673	0.0181326	1	1	0.117601	1.21974	6.63006	2.72902
TG(O-56:7)	0.028452	0.103761	0.0251825	0.519903	0.00653031	0.0271477	0.0147633	0.053632	0.209247	0.0603255	0.093727	0.287386	0.575798	0.185074	0	0.132116	0.247694	0.0262101	0.744312	0.0100623	0.00734256	1.32265	1.21759	0.756072	0.336026	0.120587	0.928931	1.01241	0.858671	1.61828	0.478198	0.0495735	0.0861795	4.82872	0.453338	0.0181024	1	1	0.117601	1.22388	6.04603	2.59599
TG(O-57:0)	0.147341	0.290044	0.159039	0.184253	0.0669422	0.0576426	0.0421025	0.0851351	0.113594	0.0353788	0.0413204	0.687954	0.201945	0.276298	0.13509	0.0548654	0.135662	0.0805929	0.46712	0.156278	0.0910038	0.125941	0.145183	0.0931684	0.0855748	0.277738	0.149602	0.126765	0.157963	0.340973	0.0427767	0.0335568	0.0583649	0.0344323	0.107406	0.852285	1	1	0.942794	0.954215	0.944672	-0.0821153
TG(O-57:1)	0.328616	0.457793	0.34217	0.378736	0.157874	0.179989	0.0978946	0.216222	0.225091	0.0620442	0.0693624	1.43828	0.308096	0.667407	0.32588	0.114166	0.307731	0.250327	1.02547	0.286541	0.135671	0.29318	0.29821	0.219789	0.222451	0.550653	0.32868	0.270573	0.348168	0.860318	0.0718693	0.121966	0.103397	0.152744	0.215344	0.955438	1	1	0.97748	1.03306	0.983327	-0.0242565
TG(O-57:2)	0.25619	0.31105	0.24292	0.290409	0.126031	0.097721	0.0540608	0.14598	0.217314	0.0464475	0.0305741	0.8056	0.167695	0.498891	0.151881	0.0444561	0.187692	0.186881	0.738595	0.158266	0.0489922	0.201195	0.246277	0.13403	0.148453	0.447366	0.206502	0.239116	0.301149	0.860862	0.0614399	0.0815174	0.0647317	0.141808	0.125104	0.64899	1	1	0.803205	0.997608	1.15303	0.205436
TG(O-57:3)	0.14486	0.0972466	0.104852	0.156669	0.0197738	0.0382921	0.00672312	0.0432351	0.0768236	0.0155955	0.00928945	0.437113	0.0887751	0.277887	0.0590474	0.0165045	0.0462356	0.109747	0.362309	0.0567032	0.0136868	0.152613	0.162154	0.0728332	0.0522787	0.216744	0.125974	0.142726	0.137451	0.376189	0.0266279	0.0247205	0.0246368	0.142138	0.0416461	0.44981	1	1	0.652614	0.972534	1.29059	0.368026
TG(O-58:0)	0.133924	0.271325	0.155513	0.143341	0.0796203	0.0559411	0.0473664	0.101701	0.144583	0.0756983	0.0484031	0.863148	0.234064	0.341363	0.18932	0.0541516	0.167913	0.121329	0.54816	0.181797	0.0583786	0.157054	0.150359	0.155161	0.100459	0.280771	0.195394	0.170038	0.179966	0.536888	0.0420281	0.0546668	0.0609654	0.0573578	0.131907	0.990279	1	1	0.996116	1.02668	1.00394	0.005675
TG(O-58:1)	0.38003	0.531905	0.369394	0.418176	0.154124	0.255241	0.086684	0.244158	0.252381	0.126975	0.0872525	1.71295	0.39721	0.811825	0.341182	0.10803	0.333942	0.276056	1.18019	0.34129	0.134409	0.405626	0.486082	0.340496	0.169565	0.622178	0.494822	0.478409	0.536002	3.04694	0.138848	0.134218	0.121622	0.247978	0.346865	0.409183	1	1	0.618203	1.01154	1.41825	0.504111
TG(O-58:2)	0.273176	0.443083	0.268091	0.340148	0.116077	0.0939504	0.0578385	0.191653	0.199571	0.0831597	0.0889545	1.18287	0.240054	0.582945	0.205659	0.123197	0.295991	0.242478	0.949258	0.167753	0.0513304	0.516068	0.780235	0.519906	0.198321	0.497539	0.625434	0.841074	0.508266	7.77546	0.115352	0.101819	0.106249	0.731786	0.410901	0.194019	1	1	0.405561	0.914956	3.13648	1.64915
TG(O-58:3)	0.145651	0.287643	0.158377	0.255673	0.0572411	0.0813968	0.0438139	0.123616	0.127407	0.0381823	0.0493885	0.587933	0.193097	0.414378	0.0969167	0.0767669	0.153011	0.0756721	0.74118	0.0818526	0	0.48029	0.651466	0.485671	0.133649	0.262035	0.842861	0.853603	0.374058	6.63602	0.136577	0.0729525	0.0668773	0.963568	0.276687	0.127819	1	1	0.331903	0.95424	4.66176	2.22087
TG(O-58:4)	0.0936541	0.135242	0.119742	0.180137	0.0513021	0.0370098	0.00986654	0.0526662	0.100551	0.0258234	0.0336078	0.406451	0.127627	0.221856	0.0519275	0.0684431	0.0732002	0.0821456	0.529139	0.0595604	0	0.390728	0.442586	0.220475	0.102679	0.163299	0.633542	0.493877	0.270855	3.48556	0.107808	0.0377451	0.0177798	0.626116	0.231209	0.0898389	1	1	0.276561	1.01416	4.42086	2.14433
TG(O-58:5)	0.0319878	0.056453	0.0514791	0.143265	0.0165508	0	0.0150472	0.0307714	0.03552	0.042969	0.0402811	0.325267	0.0923602	0.180273	0.0110588	0	0.0414234	0.0251423	0.376234	0.0263526	0	0.341248	0.493464	0.286286	0.0915031	0.130532	0.555676	0.378862	0.160288	1.86995	0.0992497	0.0223534	0.00738376	0.833528	0.236353	0.0208857	1	1	0.12559	1.2286	5.48921	2.4566
TG(O-58:7)	0.0112235	0.0154096	0.00932655	0.113578	0.00709073	0	0	0.0120654	0.0368017	0.0207864	0.0209765	0.0652713	0.185688	0.0520477	0	0	0.0310277	0.0208768	0.210355	0	0	0.470931	0.397646	0.231296	0.0438031	0.0361815	0.308939	0.532079	0.29761	0.771136	0.0812139	0	0	1.99637	0.208605	0.0232306	1	1	0.133509	1.17384	9.82242	3.29608
TG(O-59:0)	0.136788	0.283017	0.140343	0.196417	0.0565752	0.0942677	0.0389367	0.093989	0.123476	0.0390511	0.0337962	0.659162	0.202421	0.258007	0.175943	0.0478355	0.165093	0.118818	0.358142	0.142747	0.0393496	0.10842	0.108455	0.0584437	0.0710048	0.198354	0.136924	0.107981	0.147049	0.263267	0.0398372	0.0101412	0.070204	0.0258966	0.0713282	0.288004	1	1	0.50994	1.39116	0.723722	-0.466492
TG(O-59:1)	0.361775	0.506478	0.297427	0.355319	0.124354	0.176206	0.0847173	0.209534	0.218248	0.0415393	0.0522987	1.6135	0.400595	0.713363	0.349394	0.0680883	0.321963	0.265566	1.19699	0.287235	0.112136	0.303571	0.315744	0.224841	0.150439	0.614883	0.336625	0.227014	0.416632	0.742848	0.0735742	0.101672	0.0967736	0.0890082	0.240286	0.879212	1	1	0.954627	0.97607	0.950524	-0.0732053
TG(O-59:2)	0.20516	0.210029	0.194255	0.215298	0.077268	0.0185131	0.0313117	0.13949	0.142382	0.0453486	0.0240508	0.726327	0.151392	0.447454	0.150029	0.0494827	0.134386	0.191422	0.621053	0.125911	0.0433456	0.178683	0.175729	0.130034	0.0535511	0.353986	0.197728	0.148161	0.242914	0.912978	0.0456872	0.0496417	0.0549719	0.107228	0.117748	0.6241	1	1	0.78208	1.0431	1.19505	0.257076
TG(O-59:3)	0.0445003	0.0928774	0.0561773	0.035332	0.0276669	0.0184448	0.00828743	0.0288422	0.0426896	0.0174847	0.00673826	0.215636	0.00682286	0.157965	0.0356178	0	0.0507481	0.0506183	0.124198	0.0262957	0.00687465	0.0973934	0.0874461	0.0347321	0.0264719	0.126611	0.092625	0.0445466	0.100585	0.36699	0	0.00675026	0	0.0767112	0.0361846	0.342911	1	1	0.548658	0.99866	1.48163	0.567184
TG(O-60:0)	0.119426	0.225883	0.103976	0.108708	0.0393865	0.0717315	0.0211432	0.0733133	0.0598337	0.0593832	0.0311339	0.53031	0.153862	0.223953	0.145349	0.0423021	0.0910674	0.0613789	0.315773	0.107778	0.04928	0.0682622	0.0842189	0.101393	0.0531182	0.177309	0.0969563	0.0564909	0.114347	0.255396	0.0227915	0.0139357	0.0423393	0.0240597	0.0597546	0.499879	1	1	0.695227	1.22243	0.804694	-0.313488
TG(O-60:1)	0.291165	0.433749	0.289028	0.335703	0.104823	0.124776	0.0613065	0.165617	0.215123	0.0931327	0.0486546	1.45819	0.280366	0.63495	0.305299	0.0854798	0.275763	0.241251	0.937837	0.252324	0.0556545	0.265964	0.311238	0.165919	0.153911	0.55304	0.301414	0.197023	0.321755	1.2817	0.0559982	0.0663392	0.0870162	0.109468	0.171141	0.938778	1	1	0.976876	1.10501	1.02836	0.0403457
TG(O-60:2)	0.199181	0.240071	0.191664	0.200597	0.0782114	0.0751346	0.0271532	0.139954	0.108476	0.0525598	0.027915	0.835277	0.1742	0.405388	0.19007	0.0538595	0.166555	0.10939	0.767736	0.146653	0.028491	0.20654	0.323134	0.185615	0.0627768	0.359681	0.27444	0.298642	0.261337	3.43118	0.0531552	0.0503134	0.0440334	0.246261	0.174611	0.273328	1	1	0.500601	0.937695	2.23507	1.16032
TG(O-60:3)	0.0634832	0.14512	0.0559485	0.0694615	0.0221383	0	0.0223014	0.0403219	0.0691447	0.0400462	0.0234801	0.358039	0.0712282	0.223235	0.0461344	0.033814	0.0596445	0.0374871	0.455454	0.0850688	0	0.272941	0.360392	0.246793	0.0602484	0.154658	0.37822	0.380812	0.225384	5.44201	0.0413461	0.0186626	0.0246877	0.428474	0.163456	0.178552	1	1	0.394618	0.882773	6.69982	2.74412
TG(O-60:4)	0.00813437	0.090981	0.0324249	0.069828	0.0115172	0	0.00707159	0.0200075	0.0279821	0.0341566	0.0149986	0.225468	0.0509685	0.12833	0	0.00941862	0.0398894	0.00730293	0.322071	0.0232709	0	0.291071	0.331878	0.189448	0.043843	0.0616448	0.535169	0.416265	0.150178	4.18847	0.0509452	0.0151333	0.0260233	0.4781	0.179752	0.125456	1	1	0.327638	0.931734	9.9333	3.31227
TG(O-60:5)	0.0161261	0.0445324	0.0245235	0.0128051	0.00657515	0.0234724	0.00592762	0.0101676	0.00727248	0.014973	0.0157691	0.111769	0.0213194	0.0735682	0	0	0.0223337	0.015356	0.211833	0	0	0.194482	0.255131	0.142673	0.0240925	0.0337714	0.562684	0.287874	0.0837696	2.98463	0.0521971	0.0233397	0.0257555	0.310698	0.144026	0.108699	1	1	0.30225	0.942178	13.2498	3.72789
TG(O-60:6)	0	0.0120032	0.0138971	0.0148513	0.00300865	0.0266235	0	0.00976467	0.00506786	0.012627	0.00744176	0.0723624	0.0200558	0.0249776	0	0	0	0	0.107841	0	0	0.15892	0.206084	0.0700234	0.0296366	0.017249	0.327508	0.19833	0.0914271	1.91537	0.0253665	0	0	0.321251	0.0804001	0.092694	1	1	0.280042	0.972295	16.877	4.07699
TG(O-61:0)	0.0646297	0.138868	0.0631458	0.0552883	0.0326354	0.0683534	0.0157738	0.0391245	0.0332502	0.00853509	0.0151528	0.333972	0.0993653	0.151959	0.0623623	0.0124115	0.0932392	0.0440142	0.194114	0.0600208	0.0172693	0.0393399	0.0744664	0.0543578	0.0237217	0.146344	0.0753861	0.0349339	0.0833335	0.13793	0.00754213	0	0.0246516	0.0127739	0.0271077	0.525233	1	1	0.711698	1.14493	0.805431	-0.312168
TG(O-61:1)	0.178959	0.345788	0.231836	0.224661	0.0951359	0.0977753	0.0599716	0.145114	0.1625	0.0501692	0.0390286	1.11406	0.249149	0.397987	0.233016	0.0296693	0.212392	0.18297	0.65	0.185801	0.0879145	0.224297	0.191631	0.0892797	0.109049	0.339757	0.183984	0.139416	0.26951	0.406084	0.0406484	0.0583184	0.0684908	0.039613	0.14909	0.617738	1	1	0.778008	1.06993	0.845159	-0.242705
TG(O-61:2)	0.177267	0.162887	0.157531	0.141975	0.0673108	0.0513851	0.0149243	0.0962977	0.0932289	0.00904249	0.00743042	0.753659	0.161858	0.296917	0.132882	0.0190463	0.141086	0.131019	0.488397	0.125804	0.0322686	0.133433	0.135696	0.0899238	0.0399619	0.29957	0.12696	0.0594107	0.173189	0.29699	0.029231	0.0291472	0.018781	0.0353501	0.0789813	0.747684	1	1	0.8694	1.00428	0.887739	-0.171792
TG(O-62:1)	0.099339	0.208515	0.103618	0.176909	0.0358719	0.0250808	0.0244673	0.0686798	0.0715432	0.0188363	0.0109452	0.697152	0.170138	0.275707	0.125822	0.00904075	0.1222	0.101555	0.428446	0.15887	0.00806438	0.0996945	0.136035	0.0546368	0.0674153	0.272225	0.0810584	0.06154	0.127185	0.508073	0.0339973	0.0218489	0.0447726	0.0450916	0.0564225	0.991136	1	1	0.996116	1.0036	0.995602	-0.00635922
TG(O-62:2)	0.122448	0.117931	0.0728602	0.0854227	0.0375539	0.0544674	0.0232964	0.066615	0.0770329	0.0185797	0.0154233	0.41445	0.096443	0.21748	0.0857929	0.0112563	0.0729522	0.0622116	0.424502	0.0732234	0.0183419	0.0618736	0.13078	0.0591101	0.0412067	0.239183	0.101545	0.126421	0.124084	1.19538	0.0209706	0.0349232	0.030164	0.0283371	0.0468382	0.344129	1	1	0.549727	0.932695	1.76675	0.821099
TG(O-62:3)	0.0347265	0.0374444	0.0239619	0.0133423	0.0086256	0	0	0.00698247	0.0133097	0	0.0022885	0.200657	0.0198857	0.0888393	0.00800647	0.00967639	0.0190703	0	0.194104	0.012621	0.00768101	0.0354886	0.0854569	0.0280688	0.00817031	0.0963501	0.0593881	0.043479	0.0534884	1.6234	0	0	0.0138212	0.0334465	0.00776388	0.267307	1	1	0.495931	0.850521	5.00843	2.32436
TG(O-62:4)	0.016068	0.0155219	0	0	0.00366333	0	0	0	0.00807812	0	0	0.0433363	0.0116938	0.0147669	0	0	0.00766553	0.00773588	0.0700149	0	0	0.044375	0.0926438	0.0108487	0.00772502	0.0141201	0.106961	0.0611223	0.0271548	1.53564	0	0.00688808	0	0.0505347	0.0207741	0.220181	1	1	0.438227	0.831531	16.878	4.07707
TG(O-62:5)	0	0.0211066	0	0	0	0	0	0	0	0	0.00217047	0.045497	0	0	0	0	0	0	0.0740522	0	0	0.0604982	0.0971346	0.0294409	0	0.00863702	0.177589	0.0961166	0.0106619	1.72734	0	0	0	0.0461719	0.060151	0.190419	1	1	0.403429	0.846053	36.7617	5.20013
TG(O-62:6)	0.00685623	0.0186371	0	0	0	0	0.00515199	0	0	0	0	0.0617906	0	0.0237269	0	0	0	0	0.0767604	0	0	0.0767978	0.155813	0.0431202	0	0	0.291066	0.0960625	0.0108238	1.77598	0	0	0	0.0722156	0.074374	0.162165	1	1	0.374514	0.874692	24.3645	4.60671
TG(O-63:1)	0.0742983	0.118003	0.0585594	0.0722685	0.0215455	0.0304245	0.00796304	0.0374413	0.0332003	0.0106756	0.00353336	0.361483	0.101894	0.157425	0.103302	0.00685778	0.0811818	0.0270493	0.238616	0.064281	0	0.0523313	0.0515757	0.0321554	0.015454	0.16829	0.0754462	0.0531078	0.111396	0.112607	0.00657507	0.00753814	0.0176975	0.0173551	0.0338256	0.684083	1	1	0.822801	0.973443	0.857239	-0.22223
TG(O-63:2)	0.0564275	0.104409	0.0420358	0.0508941	0.0268197	0.0192249	0.0121311	0.0406432	0.0123336	0	0.005972	0.356466	0.0480755	0.160221	0.045155	0.00800177	0.0253326	0.0417645	0.200905	0.0735099	0.0207517	0.0631909	0.0487195	0.041034	0.0120989	0.130447	0.0527941	0.0353713	0.0534589	0.165297	0.00689701	0	0.00801404	0.00972687	0.0324999	0.918309	1	1	0.965819	0.924149	0.957353	-0.0628778
